# Supplementary material for: Ethyl 3-[1-(2-hydroxy­phen­yl)eth­ylidene]carbazate
Source: Acta Crystallogr Sect E Struct Rep Online. 2009 Oct 31;65(Pt 11):o2935. doi: 10.1107/S1600536809044602 (PMC2971139; doi:10.1107/S1600536809044602)
Supplement: Supplementary file 2 [file e-65-o2935-Isup2.hkl]

# 
# h,k,l, Fc-squared, Fo-squared, sigma(Fo-squared) and status flag 
# 
data_I
_shelx_title ' y-2 in P-1' 
_shelx_refln_list_code          4 
_shelx_F_calc_maximum      145.74 
_exptl_crystal_F_000       236.00 
_reflns_d_resolution_high  0.7702 
 
loop_ 
 _symmetry_equiv_pos_as_xyz 
 'x, y, z' 
 '-x, -y, -z' 
 
_cell_length_a     5.4830 
_cell_length_b    10.1910 
_cell_length_c    11.4100 
_cell_angle_alpha 112.531 
_cell_angle_beta   95.789 
_cell_angle_gamma  99.678 
 
_shelx_F_squared_multiplier     1.000 
 
loop_ 
 _refln_index_h 
 _refln_index_k 
 _refln_index_l 
 _refln_F_squared_calc 
 _refln_F_squared_meas 
 _refln_F_squared_sigma 
 _refln_observed_status 
   1   0   0      388.22      371.08      4.70 o 
   2   0   0       63.05       62.51      1.24 o 
   3   0   0       15.05       11.27      0.16 o 
   4   0   0       33.85       33.02      0.40 o 
   5   0   0       70.27       73.58      0.77 o 
   6   0   0        7.35        8.03      0.20 o 
  -6   1   0        5.09        5.61      0.48 o 
  -5   1   0        0.12        0.24      0.11 o 
  -4   1   0        5.77        6.67      0.15 o 
  -3   1   0        0.13        0.03      0.06 o 
  -2   1   0      502.04      536.17      5.27 o 
  -1   1   0     1262.98     1323.58      9.70 o 
   1   1   0      124.99      130.14      1.12 o 
   2   1   0      101.00      125.95      2.92 o 
   3   1   0       47.85       53.34      1.10 o 
   4   1   0        0.11        0.02      0.12 o 
   5   1   0       10.83        9.73      0.18 o 
   6   1   0        2.90        2.70      0.12 o 
  -7   2   0        0.55        0.07      0.27 o 
  -6   2   0        0.00       -0.02      0.10 o 
  -5   2   0        0.00       -0.08      0.13 o 
  -4   2   0        4.26        4.29      0.14 o 
  -3   2   0       32.24       27.66      0.31 o 
  -2   2   0       19.77       22.23      0.19 o 
  -1   2   0      148.67      164.76      1.39 o 
   0   2   0     2477.12     2088.00     22.98 o 
   1   2   0       55.19       56.16      0.53 o 
   2   2   0      287.48      342.96      3.30 o 
   3   2   0       73.81       71.05      0.70 o 
   4   2   0       42.98       43.04      0.49 o 
   5   2   0       33.34       32.53      0.53 o 
   6   2   0        7.30        9.54      0.62 o 
  -7   3   0        0.15        0.12      0.11 o 
  -6   3   0       45.89       50.12      0.69 o 
  -5   3   0       53.50       58.53      0.60 o 
  -4   3   0        7.56       10.12      0.31 o 
  -3   3   0        1.34        0.48      0.12 o 
  -2   3   0       53.00       62.55      0.72 o 
  -1   3   0       27.44       27.95      0.39 o 
   0   3   0        0.00        0.03      0.10 o 
   1   3   0     1638.72     1721.55     42.93 o 
   2   3   0        0.17        1.17      0.10 o 
   3   3   0        0.01        0.31      0.10 o 
   4   3   0       42.77       37.72      0.44 o 
   5   3   0        0.78        0.62      0.38 o 
  -7   4   0        4.43        3.83      0.24 o 
  -6   4   0       37.77       43.44      0.65 o 
  -5   4   0        2.50        2.71      0.19 o 
  -4   4   0        6.23        7.96      0.21 o 
  -3   4   0        0.13        0.23      0.09 o 
  -2   4   0      113.38      105.34      0.87 o 
  -1   4   0        0.73        1.81      1.06 o 
   0   4   0      441.79      497.31      4.98 o 
   1   4   0      145.58      163.58      1.67 o 
   2   4   0        3.69        4.46      0.23 o 
   3   4   0       87.31       82.75      0.87 o 
   4   4   0       17.01       18.98      0.29 o 
   5   4   0        0.64        0.73      0.22 o 
  -6   5   0        2.12        2.28      0.17 o 
  -5   5   0        1.57        0.87      0.75 o 
  -4   5   0        0.82        0.82      0.14 o 
  -3   5   0       18.02       19.92      0.28 o 
  -2   5   0      103.38      111.19      1.25 o 
  -1   5   0      115.74      111.90      1.22 o 
   0   5   0       20.17       24.00      0.45 o 
   1   5   0      568.49      635.66      6.98 o 
   2   5   0       48.63       47.79      0.58 o 
   3   5   0        4.54        4.87      0.19 o 
   4   5   0        9.54        8.78      0.23 o 
   5   5   0        6.35        7.10      0.19 o 
  -6   6   0       10.22       10.91      0.48 o 
  -5   6   0        8.85        9.37      0.26 o 
  -4   6   0        1.29        1.66      0.15 o 
  -3   6   0        5.11        4.22      0.21 o 
  -2   6   0       23.30       23.08      0.52 o 
  -1   6   0       31.65       27.91      0.49 o 
   0   6   0       15.95       17.89      0.41 o 
   1   6   0       47.39       46.20      0.65 o 
   2   6   0        2.85        2.68      0.27 o 
   3   6   0        2.35        1.99      0.23 o 
   4   6   0        0.03        0.00      0.10 o 
   5   6   0        0.46        0.27      0.27 o 
  -6   7   0        1.22        0.89      0.27 o 
  -5   7   0        5.38        6.74      0.27 o 
  -4   7   0        0.29        0.05      0.14 o 
  -3   7   0       44.30       43.54      1.15 o 
  -2   7   0        3.81        4.75      0.31 o 
  -1   7   0        2.50        2.94      0.34 o 
   0   7   0        0.00        0.17      0.25 o 
   1   7   0       13.68       12.54      0.36 o 
   2   7   0       22.96       21.87      0.58 o 
   3   7   0        0.82        1.18      0.24 o 
   4   7   0        2.55        2.68      0.19 o 
  -6   8   0        1.22        0.00      0.41 o 
  -5   8   0        1.49        1.04      0.30 o 
  -4   8   0        1.98        2.27      0.25 o 
  -3   8   0        1.11        1.20      0.21 o 
  -2   8   0        0.91        1.84      0.31 o 
  -1   8   0       21.62       23.76      0.56 o 
   0   8   0        0.91        0.92      0.34 o 
   1   8   0        2.52        2.62      0.26 o 
   2   8   0       24.47       24.55      0.56 o 
   3   8   0        4.49        4.36      0.24 o 
   4   8   0        2.87        2.99      0.19 o 
  -5   9   0        4.02        4.11      0.24 o 
  -4   9   0        0.05        0.00      0.12 o 
  -3   9   0        0.12        0.06      0.17 o 
  -2   9   0        4.35        5.24      0.36 o 
  -1   9   0        0.26        0.11      0.21 o 
   0   9   0        1.97        1.35      0.31 o 
   1   9   0        0.46        0.50      0.25 o 
   2   9   0       14.27       14.79      0.58 o 
   3   9   0        1.02        1.07      0.21 o 
  -5  10   0        0.17       -0.07      0.34 o 
  -4  10   0        0.10        0.00      0.12 o 
  -3  10   0        1.24        0.02      0.21 o 
  -2  10   0        1.60        1.60      0.58 o 
  -1  10   0        2.22        2.61      0.44 o 
   0  10   0        0.09        0.15      0.33 o 
   1  10   0        7.51        8.44      0.41 o 
   2  10   0        2.94        3.30      0.29 o 
  -4  11   0        0.08        0.04      0.12 o 
  -3  11   0        0.64       -0.02      0.20 o 
  -2  11   0        0.87        0.44      0.48 o 
  -1  11   0        0.58        0.61      0.31 o 
   0  11   0        2.29        2.63      0.36 o 
   1  11   0        0.05        0.06      0.26 o 
  -2  12   0        0.52        0.36      0.41 o 
  -1  12   0        0.48        0.16      0.33 o 
   0 -12   1        2.24        2.48      1.03 o 
   1 -12   1        0.38        0.56      0.46 o 
   2 -12   1        2.52        2.40      0.46 o 
   3 -12   1        1.58       -0.01      0.25 o 
  -2 -11   1        0.49        0.22      0.30 o 
  -1 -11   1        0.18        0.03      0.24 o 
   0 -11   1        0.60        0.52      0.31 o 
   1 -11   1        0.62        0.64      0.33 o 
   2 -11   1        0.00       -0.11      0.31 o 
   3 -11   1        1.07        0.02      0.21 o 
   4 -11   1        1.94        0.97      0.55 o 
  -2 -10   1        3.51        3.29      0.39 o 
  -1 -10   1        0.29        0.24      0.26 o 
   0 -10   1        0.55        0.54      0.48 o 
   1 -10   1        7.67        8.30      0.56 o 
   2 -10   1        9.25       10.55      0.51 o 
   3 -10   1        9.83        9.73      0.36 o 
   4 -10   1        0.17       -0.02      0.12 o 
   5 -10   1        0.32        0.16      0.16 o 
  -3  -9   1        7.29        7.07      0.34 o 
  -2  -9   1        0.87        1.34      0.24 o 
  -1  -9   1        3.89        4.28      0.31 o 
   0  -9   1        4.55        4.55      0.33 o 
   1  -9   1        3.16        3.50      0.36 o 
   2  -9   1        2.26        2.08      0.39 o 
   3  -9   1        0.94        1.01      0.36 o 
   4  -9   1        2.25        1.88      0.61 o 
   5  -9   1        0.44        0.17      0.16 o 
  -4  -8   1        0.33        0.83      0.19 o 
  -3  -8   1       18.37       16.89      0.58 o 
  -2  -8   1       33.46       30.09      0.56 o 
  -1  -8   1        1.22        1.12      0.29 o 
   0  -8   1       14.74       18.27      0.51 o 
   1  -8   1       18.09       16.02      0.48 o 
   2  -8   1       24.28       25.84      1.13 o 
   3  -8   1        0.17        0.31      0.15 o 
   4  -8   1        1.00        1.11      0.16 o 
   5  -8   1        8.34        7.74      0.24 o 
   6  -8   1        0.00        0.00      0.21 o 
  -4  -7   1        3.30        3.81      0.24 o 
  -3  -7   1       24.43       21.48      0.46 o 
  -2  -7   1        0.28        0.69      0.19 o 
  -1  -7   1       12.93       12.15      0.36 o 
   0  -7   1        3.48        2.65      0.31 o 
   1  -7   1       13.51       15.28      0.41 o 
   2  -7   1        0.94        1.37      0.26 o 
   3  -7   1        1.64        1.17      0.21 o 
   4  -7   1       29.86       30.63      0.95 o 
   5  -7   1        1.24        0.43      0.24 o 
   6  -7   1        0.03        0.07      0.34 o 
  -5  -6   1        3.74        4.12      0.19 o 
  -4  -6   1        3.31        3.36      0.19 o 
  -3  -6   1       49.86       41.02      0.58 o 
  -2  -6   1       11.24       10.98      0.29 o 
  -1  -6   1       18.03       15.19      0.41 o 
   0  -6   1      215.56      212.69      4.51 o 
   1  -6   1       15.56       20.28      0.41 o 
   2  -6   1       10.86       10.41      0.36 o 
   3  -6   1        5.38        5.61      0.23 o 
   4  -6   1       22.72       22.88      0.40 o 
   5  -6   1       13.59       16.32      0.86 o 
   6  -6   1        0.00        0.00      0.21 o 
  -5  -5   1        2.73        2.82      0.15 o 
  -4  -5   1        1.86        1.65      0.15 o 
  -3  -5   1       50.10       48.72      0.63 o 
  -2  -5   1       54.30       47.12      0.76 o 
  -1  -5   1        0.67        0.55      0.23 o 
   0  -5   1        4.09        5.19      0.24 o 
   1  -5   1       17.23       17.09      0.35 o 
   2  -5   1      340.66      348.77      4.62 o 
   3  -5   1        1.37        1.33      0.14 o 
   4  -5   1       35.44       40.80      0.71 o 
   5  -5   1        5.13        4.87      0.21 o 
   6  -5   1        9.36        9.49      0.25 o 
  -5  -4   1        0.08        0.23      0.12 o 
  -4  -4   1        4.65        3.68      0.16 o 
  -3  -4   1        4.92        5.21      0.19 o 
  -2  -4   1       79.49       74.12      1.13 o 
  -1  -4   1       55.63       48.40      0.58 o 
   0  -4   1      109.73       99.82      1.07 o 
   1  -4   1      301.61      311.82      3.13 o 
   2  -4   1        6.63        6.89      0.17 o 
   3  -4   1        0.17        0.09      0.08 o 
   4  -4   1       43.25       47.62      0.54 o 
   5  -4   1       37.14       38.23      0.54 o 
   6  -4   1       17.31       16.61      0.32 o 
  -6  -3   1        3.64        3.70      0.21 o 
  -5  -3   1        7.38        6.70      0.23 o 
  -4  -3   1        4.61        4.21      0.21 o 
  -3  -3   1       42.26       38.71      0.51 o 
  -2  -3   1     1202.62     1404.23     29.82 o 
  -1  -3   1        0.58        0.07      0.10 o 
   0  -3   1      641.39      645.11      6.45 o 
   1  -3   1      474.30      512.60      5.03 o 
   2  -3   1      137.02      142.81      2.02 o 
   3  -3   1        2.04        2.72      0.08 o 
   4  -3   1        3.88        3.19      0.16 o 
   5  -3   1       17.42       18.32      0.26 o 
   6  -3   1       24.26       25.76      0.49 o 
   7  -3   1        0.04        0.00      0.27 o 
  -6  -2   1        0.54        0.48      0.16 o 
  -5  -2   1        8.73        9.80      0.31 o 
  -4  -2   1       52.39       50.02      0.58 o 
  -3  -2   1        0.19        0.10      0.15 o 
  -2  -2   1      124.42      134.73      1.29 o 
  -1  -2   1      979.18      984.08     10.34 o 
   0  -2   1       71.37       47.87      0.49 o 
   1  -2   1      514.91      532.62      3.64 o 
   2  -2   1       37.43       33.94      0.26 o 
   3  -2   1       56.06       58.52      0.70 o 
   4  -2   1        0.23        0.08      0.09 o 
   5  -2   1      129.01      141.26      1.88 o 
   6  -2   1       23.07       21.47      0.69 o 
  -6  -1   1        1.47        1.31      0.34 o 
  -5  -1   1       32.33       31.33      0.48 o 
  -4  -1   1        0.56        0.46      0.11 o 
  -3  -1   1        5.59        2.91      0.11 o 
  -2  -1   1     1921.51     2161.58     24.49 o 
  -1  -1   1        3.54        2.95      0.11 o 
   1  -1   1      716.46      736.58      5.07 o 
   2  -1   1        0.08        0.12      0.06 o 
   3  -1   1       97.30       97.41      0.76 o 
   4  -1   1      105.16       99.44      1.13 o 
   5  -1   1      184.14      189.26      3.59 o 
   6  -1   1        0.78        0.86      0.27 o 
  -6   0   1        9.26        9.52      0.23 o 
  -5   0   1        7.41        7.56      0.18 o 
  -4   0   1       34.45       34.66      0.46 o 
  -3   0   1      107.42      120.77      1.19 o 
  -2   0   1      106.51      105.23      1.38 o 
  -1   0   1     2562.87     2406.10     37.97 o 
   1   0   1        8.36       11.67      0.17 o 
   2   0   1       91.03       88.43      0.79 o 
   3   0   1       44.75       42.30      0.51 o 
   4   0   1        0.06        0.05      0.05 o 
   5   0   1        1.12        0.96      0.32 o 
   6   0   1        0.80        0.14      0.27 o 
  -6   1   1        5.94        6.14      0.24 o 
  -5   1   1        1.39        1.79      0.15 o 
  -4   1   1       33.24       33.19      0.34 o 
  -3   1   1       47.40       43.14      0.51 o 
  -2   1   1       56.86       56.08      0.69 o 
  -1   1   1      141.47      151.40      2.65 o 
   0   1   1     2401.02     2149.63     23.40 o 
   1   1   1      791.59      811.04     25.86 o 
   2   1   1       11.15       11.81      0.15 o 
   3   1   1        1.33        1.05      0.06 o 
   4   1   1        0.05        0.04      0.07 o 
   5   1   1        4.41        4.80      0.13 o 
   6   1   1       26.68       32.74      1.03 o 
  -7   2   1        3.26        4.07      0.19 o 
  -6   2   1       11.74       13.08      0.38 o 
  -5   2   1        8.71        7.04      0.77 o 
  -4   2   1        2.38        2.08      0.13 o 
  -3   2   1        9.92       11.32      0.19 o 
  -2   2   1        2.42        3.31      0.08 o 
  -1   2   1    21240.11    18681.98    269.78 o 
   0   2   1      824.76      811.42      8.16 o 
   1   2   1       48.47       39.76      0.58 o 
   2   2   1       13.60        9.60      0.16 o 
   3   2   1       63.24       64.22      0.63 o 
   4   2   1      175.97      183.68      1.93 o 
   5   2   1        7.45        8.31      0.45 o 
  -7   3   1        2.89        3.42      0.19 o 
  -6   3   1        0.44        0.33      0.13 o 
  -5   3   1        4.80        5.84      0.18 o 
  -4   3   1        0.75        1.10      0.21 o 
  -3   3   1       72.08       69.31      1.31 o 
  -2   3   1      278.75      335.26      9.88 o 
  -1   3   1      488.71      533.62      9.04 o 
   0   3   1       86.40       94.28      1.13 o 
   1   3   1       29.06       29.08      0.38 o 
   2   3   1       16.76       18.64      0.26 o 
   3   3   1        1.93        3.68      0.11 o 
   4   3   1        9.07        6.93      0.15 o 
   5   3   1        9.61        9.95      0.29 o 
  -7   4   1        0.07        0.27      0.13 o 
  -6   4   1        0.00        0.08      0.13 o 
  -5   4   1        0.03        0.00      0.10 o 
  -4   4   1        4.41        3.41      0.16 o 
  -3   4   1        4.63        5.73      0.16 o 
  -2   4   1       55.24       61.52      0.59 o 
  -1   4   1      641.71      746.52      7.88 o 
   0   4   1        5.05        9.41      0.21 o 
   1   4   1      210.59      225.09      2.22 o 
   2   4   1       39.77       38.47      0.49 o 
   3   4   1       74.98       76.99      0.92 o 
   4   4   1       50.69       49.87      1.17 o 
   5   4   1        7.51        7.60      0.21 o 
  -6   5   1       15.37       18.20      0.41 o 
  -5   5   1        0.08        0.27      0.21 o 
  -4   5   1        0.01        0.10      0.11 o 
  -3   5   1        8.67       12.50      0.47 o 
  -2   5   1        1.93        2.34      0.46 o 
  -1   5   1        7.67        7.52      0.29 o 
   0   5   1      384.47      437.18      6.63 o 
   1   5   1        8.91        8.28      0.48 o 
   2   5   1        0.02       -0.04      0.11 o 
   3   5   1       22.33       19.53      0.34 o 
   4   5   1        0.00       -0.02      0.06 o 
   5   5   1        0.03        0.00      0.34 o 
  -6   6   1        1.68        1.99      0.34 o 
  -5   6   1        0.32        0.48      0.27 o 
  -4   6   1        0.04       -0.03      0.10 o 
  -3   6   1       11.26        9.83      0.27 o 
  -2   6   1        0.00        0.03      0.19 o 
  -1   6   1       78.82       84.41      1.17 o 
   0   6   1       62.84       68.76      0.96 o 
   1   6   1        7.86       10.17      0.31 o 
   2   6   1       53.59       53.77      0.70 o 
   3   6   1       13.58       14.62      0.29 o 
   4   6   1        0.13        0.23      0.14 o 
   5   6   1        0.34        0.00      0.34 o 
  -6   7   1        0.50       -0.07      0.27 o 
  -5   7   1        0.36        0.23      0.12 o 
  -4   7   1        1.34        1.35      0.12 o 
  -3   7   1       19.18       20.26      0.48 o 
  -2   7   1       13.00       12.91      0.79 o 
  -1   7   1        7.49       10.48      0.51 o 
   0   7   1      118.57      115.10      1.82 o 
   1   7   1       24.64       23.96      0.54 o 
   2   7   1        2.71        2.75      0.19 o 
   3   7   1        5.43        5.45      0.19 o 
   4   7   1        3.84        4.67      0.19 o 
  -6   8   1        1.57        2.61      0.41 o 
  -5   8   1        0.72        0.75      0.45 o 
  -4   8   1        2.28        1.91      0.23 o 
  -3   8   1        0.85        0.84      0.20 o 
  -2   8   1        5.52        5.68      0.42 o 
  -1   8   1        3.15        3.61      0.31 o 
   0   8   1       13.14       13.23      0.48 o 
   1   8   1        1.78        1.47      0.25 o 
   2   8   1        0.52        0.54      0.23 o 
   3   8   1        0.19        0.15      0.18 o 
  -5   9   1        0.35        0.02      0.29 o 
  -4   9   1        4.62        4.03      0.30 o 
  -3   9   1        0.82        0.15      0.18 o 
  -2   9   1        0.80        0.45      0.51 o 
  -1   9   1        0.76        0.50      0.31 o 
   0   9   1        1.13        1.34      0.26 o 
   1   9   1        6.82        7.39      0.62 o 
   2   9   1        0.03        0.14      0.19 o 
   3   9   1        1.21        1.28      0.19 o 
  -5  10   1        0.31        0.03      0.29 o 
  -4  10   1        0.16       -0.04      0.16 o 
  -3  10   1        0.01        0.00      0.16 o 
  -2  10   1        1.18        0.71      0.75 o 
  -1  10   1        0.00       -0.05      0.26 o 
   0  10   1        0.14        0.14      0.26 o 
   1  10   1        6.85        7.35      0.47 o 
   2  10   1        2.96        2.34      1.17 o 
  -4  11   1        0.00        0.00      0.29 o 
  -3  11   1        0.71        0.00      0.12 o 
  -2  11   1        0.00       -0.16      0.31 o 
  -1  11   1        0.13        0.32      0.39 o 
   0  11   1        0.10        0.04      0.26 o 
   1  11   1        4.42        4.64      0.39 o 
  -1 -12   2        1.12        0.82      0.48 o 
   0 -12   2        0.01        0.21      0.41 o 
   1 -12   2        0.99        0.82      0.55 o 
   2 -12   2        4.35        4.60      0.62 o 
   3 -12   2        0.73        0.00      0.18 o 
  -2 -11   2        5.37        5.84      0.39 o 
  -1 -11   2        3.54        3.35      0.36 o 
   0 -11   2       15.00       16.38      0.71 o 
   1 -11   2        8.01        7.09      0.58 o 
   2 -11   2        0.30        0.33      0.31 o 
   3 -11   2        4.47        5.19      0.34 o 
   4 -11   2        0.00        0.00      0.15 o 
  -3 -10   2        1.92        1.75      0.31 o 
  -2 -10   2        3.61        3.75      0.39 o 
  -1 -10   2        3.67        4.03      0.36 o 
   0 -10   2        0.91        0.72      0.31 o 
   1 -10   2       11.64       12.12      0.51 o 
   2 -10   2       13.29       14.46      0.51 o 
   3 -10   2        0.24        0.11      0.16 o 
   4 -10   2        0.11        0.00      0.14 o 
   5 -10   2        0.00        0.05      0.15 o 
  -3  -9   2        0.81        0.99      0.24 o 
  -2  -9   2        0.18        0.10      0.34 o 
  -1  -9   2        0.47        0.24      0.24 o 
   0  -9   2        4.41        4.87      0.36 o 
   1  -9   2        0.26        0.24      0.26 o 
   2  -9   2        3.43        3.33      0.33 o 
   3  -9   2       14.98       15.04      0.39 o 
   4  -9   2        0.00        0.01      0.14 o 
   5  -9   2        0.01        0.00      0.11 o 
  -4  -8   2        0.42        0.07      0.15 o 
  -3  -8   2       11.54       10.33      0.34 o 
  -2  -8   2        2.27        2.48      0.44 o 
  -1  -8   2        0.07        0.07      0.25 o 
   0  -8   2       49.58       49.50      2.16 o 
   1  -8   2       40.38       46.99      0.80 o 
   2  -8   2       38.02       38.73      0.72 o 
   3  -8   2        2.95        3.03      0.19 o 
   4  -8   2        0.57        0.65      0.18 o 
   5  -8   2        0.07        0.15      0.15 o 
   6  -8   2        0.17        0.20      0.17 o 
  -5  -7   2       11.64       13.80      0.39 o 
  -4  -7   2       11.34       11.80      0.29 o 
  -3  -7   2        7.60        7.38      0.29 o 
  -2  -7   2        1.25        1.67      0.29 o 
  -1  -7   2       29.77       24.73      0.57 o 
   0  -7   2        7.00        7.18      0.44 o 
   1  -7   2        8.74       11.03      0.36 o 
   2  -7   2        2.89        3.44      0.26 o 
   3  -7   2        2.40        2.68      0.19 o 
   4  -7   2        6.42        6.97      0.24 o 
   5  -7   2        0.22        0.30      0.14 o 
   6  -7   2        0.11        0.00      0.21 o 
  -5  -6   2        0.53        1.12      0.24 o 
  -4  -6   2       44.57       40.81      0.58 o 
  -3  -6   2       68.68       57.80      0.79 o 
  -2  -6   2        2.72        3.19      0.24 o 
  -1  -6   2       58.50       65.59      0.83 o 
   0  -6   2      146.98      132.33      1.46 o 
   1  -6   2      240.20      246.17      2.58 o 
   2  -6   2        7.65        8.56      0.22 o 
   3  -6   2        7.05        7.69      0.26 o 
   4  -6   2       49.33       50.80      1.38 o 
   5  -6   2        0.39        0.31      0.15 o 
   6  -6   2        0.00        0.00      0.14 o 
  -5  -5   2        3.44        4.22      0.19 o 
  -4  -5   2       19.36       14.84      0.31 o 
  -3  -5   2        0.59        0.22      0.21 o 
  -2  -5   2       28.05       35.32      0.49 o 
  -1  -5   2        3.58        3.16      0.19 o 
   0  -5   2       34.89       36.09      0.65 o 
   1  -5   2        0.01        0.10      0.15 o 
   2  -5   2       10.71        8.24      0.20 o 
   3  -5   2      168.44      175.66      1.55 o 
   4  -5   2       11.61       11.89      0.35 o 
   5  -5   2        1.72        2.14      0.18 o 
   6  -5   2        0.15        0.02      0.10 o 
  -6  -4   2        2.78        3.02      0.27 o 
  -5  -4   2        1.32        1.31      0.15 o 
  -4  -4   2       58.77       44.28      0.64 o 
  -3  -4   2       13.77       13.39      0.26 o 
  -2  -4   2       77.42       74.69      0.80 o 
  -1  -4   2     1031.34     1136.24     12.22 o 
   0  -4   2       57.51       57.68      0.69 o 
   1  -4   2       47.45       47.07      0.76 o 
   2  -4   2        6.99        6.94      0.28 o 
   3  -4   2      216.40      219.18      1.84 o 
   4  -4   2       92.25       99.39      2.04 o 
   5  -4   2        0.18        0.13      0.16 o 
   6  -4   2        0.23        0.18      0.12 o 
  -6  -3   2        1.41        1.30      0.21 o 
  -5  -3   2        1.27        1.30      0.21 o 
  -4  -3   2       46.02       48.47      0.72 o 
  -3  -3   2       57.94       49.82      0.58 o 
  -2  -3   2       17.34       19.81      0.31 o 
  -1  -3   2        4.55        4.58      0.16 o 
   0  -3   2       59.07       46.48      0.53 o 
   1  -3   2     1741.76     1711.62     18.46 o 
   2  -3   2       10.82       11.30      0.15 o 
   3  -3   2      121.00      135.34      1.27 o 
   4  -3   2       19.63       19.57      0.55 o 
   5  -3   2       35.49       36.34      0.77 o 
   6  -3   2        0.99        1.13      0.35 o 
  -6  -2   2        0.19        0.10      0.21 o 
  -5  -2   2        3.44        3.27      0.21 o 
  -4  -2   2        7.34        7.05      0.31 o 
  -3  -2   2       75.61       74.65      0.78 o 
  -2  -2   2      110.77      103.67      1.00 o 
  -1  -2   2       85.49       75.02      0.75 o 
   0  -2   2     1497.73     1470.95     22.21 o 
   1  -2   2        3.30        3.43      0.09 o 
   2  -2   2       23.22       20.94      0.17 o 
   3  -2   2      200.15      219.50      4.18 o 
   4  -2   2       78.05       77.38      1.42 o 
   5  -2   2       86.19       85.45      1.43 o 
   6  -2   2        0.09       -0.07      0.27 o 
  -6  -1   2        2.68        2.65      0.21 o 
  -5  -1   2        2.74        2.47      0.19 o 
  -4  -1   2       10.54        9.88      0.34 o 
  -3  -1   2      693.02      820.35      8.72 o 
  -2  -1   2       19.81       26.02      0.38 o 
  -1  -1   2      753.09      750.06      7.56 o 
   0  -1   2      757.95      748.31     17.40 o 
   1  -1   2      351.14      400.18      3.69 o 
   2  -1   2       58.08       56.33      1.44 o 
   3  -1   2        4.84        4.55      0.09 o 
   4  -1   2       75.48       75.97      0.87 o 
   5  -1   2       82.52       84.31      1.49 o 
   6  -1   2        0.31        0.14      0.27 o 
  -7   0   2        0.09        0.21      0.11 o 
  -6   0   2        2.07        1.86      0.47 o 
  -5   0   2       12.96       14.56      0.26 o 
  -4   0   2        0.10        0.18      0.12 o 
  -3   0   2       24.93       25.95      0.48 o 
  -2   0   2      717.01      750.31     10.92 o 
  -1   0   2      120.85       95.33      1.38 o 
   0   0   2      580.09      575.49      5.21 o 
   1   0   2      148.50      146.26      4.64 o 
   2   0   2      201.31      218.39      5.50 o 
   3   0   2        3.09        3.47      0.07 o 
   4   0   2      226.76      237.76      2.86 o 
   5   0   2       78.44       77.82      1.96 o 
   6   0   2        0.01        0.00      0.27 o 
  -7   1   2        0.96        1.17      0.18 o 
  -6   1   2       11.03       12.22      0.30 o 
  -5   1   2        0.27        0.27      0.13 o 
  -4   1   2        4.16        4.82      0.14 o 
  -3   1   2      564.31      639.94      6.42 o 
  -2   1   2       19.98       21.86      0.38 o 
  -1   1   2      160.14      173.34      2.35 o 
   0   1   2      800.10      836.28      6.81 o 
   1   1   2        5.83        5.69      0.10 o 
   2   1   2      235.88      264.70      6.73 o 
   3   1   2       97.66       88.76      1.27 o 
   4   1   2      405.52      437.33      9.16 o 
   5   1   2        1.64        1.75      0.89 o 
  -7   2   2        1.11        0.99      0.14 o 
  -6   2   2        0.56        0.27      0.13 o 
  -5   2   2        3.88        3.49      0.14 o 
  -4   2   2       13.34       13.69      0.24 o 
  -3   2   2       45.01       46.19      1.00 o 
  -2   2   2      724.44      817.64     12.15 o 
  -1   2   2        0.17       -0.10      0.15 o 
   0   2   2       10.22       10.28      0.16 o 
   1   2   2       53.59       47.61      0.44 o 
   2   2   2       86.37       79.09      1.24 o 
   3   2   2        1.26        1.15      0.06 o 
   4   2   2        5.84        6.57      0.24 o 
   5   2   2        0.31        0.30      0.14 o 
  -7   3   2        1.68        2.04      0.19 o 
  -6   3   2        0.61        0.86      0.14 o 
  -5   3   2        8.78        8.36      0.20 o 
  -4   3   2        6.10        4.58      0.16 o 
  -3   3   2       10.00        7.69      0.34 o 
  -2   3   2        0.53        0.62      0.11 o 
  -1   3   2     1294.00     1373.10     15.10 o 
   0   3   2      147.00      131.28      1.27 o 
   1   3   2        5.67        5.68      0.18 o 
   2   3   2        0.06        0.16      0.07 o 
   3   3   2        0.06       -0.07      0.10 o 
   4   3   2        2.01        2.67      0.18 o 
   5   3   2       34.26       38.78      1.10 o 
  -7   4   2        0.65        0.64      0.23 o 
  -6   4   2        1.74        1.33      0.25 o 
  -5   4   2        0.31        0.18      0.11 o 
  -4   4   2        1.89        2.54      0.27 o 
  -3   4   2        0.73        0.66      0.09 o 
  -2   4   2     2658.50     2989.90     29.81 o 
  -1   4   2      329.81      337.30      3.44 o 
   0   4   2        0.16        0.05      0.12 o 
   1   4   2        5.07        4.38      0.17 o 
   2   4   2       44.84       41.86      0.79 o 
   3   4   2      164.80      176.27      1.80 o 
   4   4   2        2.91        3.07      0.11 o 
   5   4   2       17.11       19.56      0.89 o 
  -6   5   2        1.88        1.98      0.34 o 
  -5   5   2        0.08        0.07      0.41 o 
  -4   5   2        5.82        5.90      0.69 o 
  -3   5   2       24.18       26.71      0.39 o 
  -2   5   2      120.77      137.17      3.75 o 
  -1   5   2       23.88       24.61      0.44 o 
   0   5   2        0.04        0.11      0.26 o 
   1   5   2        1.20        1.54      0.19 o 
   2   5   2        1.99        1.97      0.21 o 
   3   5   2        2.45        2.17      0.15 o 
   4   5   2       14.15       13.98      0.30 o 
   5   5   2        0.53        0.00      0.34 o 
  -6   6   2        0.24        0.41      0.27 o 
  -5   6   2        0.13        0.21      0.48 o 
  -4   6   2        0.05        0.05      0.12 o 
  -3   6   2        8.79       10.06      0.27 o 
  -2   6   2       86.81       96.29      1.29 o 
  -1   6   2        1.85        2.99      0.31 o 
   0   6   2       53.15       54.63      0.97 o 
   1   6   2        3.65        4.33      0.31 o 
   2   6   2       46.45       46.62      0.76 o 
   3   6   2       33.19       33.48      0.49 o 
   4   6   2        3.54        4.05      0.21 o 
  -6   7   2        0.57        0.82      0.62 o 
  -5   7   2        0.12        0.07      0.27 o 
  -4   7   2        3.81        3.75      0.41 o 
  -3   7   2        0.75        1.10      0.13 o 
  -2   7   2        3.94        3.59      0.34 o 
  -1   7   2       50.95       54.85      2.09 o 
   0   7   2        9.52        8.81      0.36 o 
   1   7   2        0.06        0.14      0.19 o 
   2   7   2        4.77        5.10      0.28 o 
   3   7   2        0.64        0.69      0.21 o 
  -5   8   2        0.17       -0.07      0.27 o 
  -4   8   2        0.36        0.15      0.13 o 
  -3   8   2        0.03        0.01      0.12 o 
  -2   8   2        8.67        9.10      0.44 o 
  -1   8   2       15.23       17.43      0.49 o 
   0   8   2        1.46        1.79      0.31 o 
   1   8   2       14.17       15.22      0.41 o 
   2   8   2        4.84        5.59      0.30 o 
   3   8   2        0.01       -0.10      0.18 o 
  -5   9   2        0.07        0.00      0.34 o 
  -4   9   2        3.12        3.61      0.39 o 
  -3   9   2        0.96       -0.02      0.16 o 
  -2   9   2        1.29        0.75      0.72 o 
  -1   9   2       17.69       18.04      0.56 o 
   0   9   2        8.13        7.77      0.36 o 
   1   9   2        1.08        1.07      0.30 o 
   2   9   2        1.54        1.41      0.28 o 
  -4  10   2        0.01        0.07      0.29 o 
  -3  10   2        0.69        0.23      0.30 o 
  -2  10   2        0.50        0.10      0.29 o 
  -1  10   2        2.60        3.16      0.41 o 
   0  10   2        0.70        0.69      0.41 o 
   1  10   2        0.11        0.18      0.21 o 
  -3  11   2        0.11        0.00      0.31 o 
  -2  11   2        0.55        0.02      0.31 o 
  -1  11   2        0.03        0.25      0.53 o 
   0  11   2        1.62        1.60      0.36 o 
  -1 -12   3        0.48        0.43      0.41 o 
   0 -12   3       12.05       12.13      0.61 o 
   1 -12   3       46.95       50.09      1.14 o 
   2 -12   3        0.19        0.26      0.36 o 
   3 -12   3        0.55        0.13      0.22 o 
  -2 -11   3        0.91        0.45      0.45 o 
  -1 -11   3        1.80        1.62      0.42 o 
   0 -11   3       44.24       44.33      0.97 o 
   1 -11   3        0.01        0.21      0.34 o 
   2 -11   3        0.00       -0.03      0.34 o 
   3 -11   3        0.15        0.05      0.19 o 
   4 -11   3        0.56        0.33      0.22 o 
  -3 -10   3        0.72        0.78      0.69 o 
  -2 -10   3        3.64        3.64      0.34 o 
  -1 -10   3        0.22        0.31      0.26 o 
   0 -10   3        1.32        1.04      0.36 o 
   1 -10   3       19.78       19.58      0.66 o 
   2 -10   3        3.79        4.47      0.38 o 
   3 -10   3        1.05        1.19      0.27 o 
   4 -10   3        0.01       -0.01      0.14 o 
   5 -10   3        0.05       -0.05      0.14 o 
  -4  -9   3        6.53        8.23      0.34 o 
  -3  -9   3       18.15       17.60      0.44 o 
  -2  -9   3        4.74        4.40      0.41 o 
  -1  -9   3       47.94       49.56      0.83 o 
   0  -9   3       25.16       21.66      0.75 o 
   1  -9   3        0.12        0.11      0.26 o 
   2  -9   3       44.10       48.17      0.85 o 
   3  -9   3        0.78        0.86      0.21 o 
   4  -9   3        0.02       -0.01      0.15 o 
   5  -9   3        1.16        0.48      0.27 o 
  -4  -8   3        2.14        1.87      0.28 o 
  -3  -8   3       15.59       14.10      0.39 o 
  -2  -8   3        2.30        2.57      0.26 o 
  -1  -8   3        1.45        1.31      0.29 o 
   0  -8   3       31.66       30.60      0.75 o 
   1  -8   3       73.77       77.07      1.07 o 
   2  -8   3        7.38        8.28      0.49 o 
   3  -8   3        1.39        1.39      0.26 o 
   4  -8   3        0.07        0.07      0.15 o 
   5  -8   3        0.56        0.41      0.16 o 
   6  -8   3        0.02        0.07      0.15 o 
  -5  -7   3        1.90        1.94      0.21 o 
  -4  -7   3        0.43        0.58      0.19 o 
  -3  -7   3        3.72        4.60      0.26 o 
  -2  -7   3        0.02        0.15      0.28 o 
  -1  -7   3       20.40       20.23      0.56 o 
   0  -7   3        1.04        1.51      0.35 o 
   1  -7   3        4.92        5.77      0.31 o 
   2  -7   3       96.10       94.91      0.94 o 
   3  -7   3        0.28        0.18      0.14 o 
   4  -7   3        0.50        0.41      0.13 o 
   5  -7   3        1.53        1.18      0.16 o 
   6  -7   3        0.37        0.15      0.17 o 
  -5  -6   3        0.05        0.07      0.15 o 
  -4  -6   3       15.62       13.19      0.41 o 
  -3  -6   3        2.89        3.71      0.25 o 
  -2  -6   3        0.14        0.05      0.16 o 
  -1  -6   3      167.65      159.87      1.73 o 
   0  -6   3       96.87      109.19      1.22 o 
   1  -6   3      125.69      130.63      1.65 o 
   2  -6   3       23.32       23.66      0.33 o 
   3  -6   3        0.18        0.01      0.11 o 
   4  -6   3        0.02        0.05      0.12 o 
   5  -6   3        0.74        0.74      0.31 o 
   6  -6   3        0.16       -0.02      0.12 o 
  -6  -5   3       13.16       15.64      0.55 o 
  -5  -5   3        9.08        9.67      0.29 o 
  -4  -5   3       21.01       19.23      0.43 o 
  -3  -5   3        0.26        0.31      0.16 o 
  -2  -5   3      106.05      102.28      1.14 o 
  -1  -5   3        7.03        5.42      0.24 o 
   0  -5   3        9.19       11.43      0.31 o 
   1  -5   3        0.05        0.03      0.15 o 
   2  -5   3        2.19        1.12      0.12 o 
   3  -5   3       38.72       40.56      0.58 o 
   4  -5   3        5.39        5.85      0.17 o 
   5  -5   3        1.30        1.70      0.15 o 
   6  -5   3        0.00        0.03      0.11 o 
  -6  -4   3        0.19        0.34      0.34 o 
  -5  -4   3       44.22       41.57      0.61 o 
  -4  -4   3       59.84       51.99      1.58 o 
  -3  -4   3        1.24        1.31      0.16 o 
  -2  -4   3       94.21      104.04      1.09 o 
  -1  -4   3      486.72      547.60     11.97 o 
   0  -4   3      838.24      904.01     16.23 o 
   1  -4   3       37.20       41.19      0.41 o 
   2  -4   3       45.82       42.54      0.39 o 
   3  -4   3      230.54      259.07      3.91 o 
   4  -4   3        4.15        3.66      0.16 o 
   5  -4   3        0.00        0.05      0.07 o 
   6  -4   3        2.67        0.07      0.48 o 
  -6  -3   3        1.20        1.58      0.27 o 
  -5  -3   3        6.88        5.42      0.34 o 
  -4  -3   3        5.45        2.86      0.19 o 
  -3  -3   3       17.04       25.13      0.36 o 
  -2  -3   3        0.61        0.57      0.11 o 
  -1  -3   3       32.88       31.25      0.39 o 
   0  -3   3       35.42       38.62      0.49 o 
   1  -3   3       13.24       12.47      0.17 o 
   2  -3   3      476.95      555.89      6.95 o 
   3  -3   3       87.80      103.85      0.98 o 
   4  -3   3       14.00       15.24      0.58 o 
   5  -3   3        0.10        0.09      0.05 o 
   6  -3   3        2.39        0.00      0.27 o 
  -6  -2   3        0.44        0.14      0.15 o 
  -5  -2   3       39.41       34.25      0.76 o 
  -4  -2   3        4.15        3.64      0.16 o 
  -3  -2   3       79.84       79.37      1.37 o 
  -2  -2   3     1026.72     1164.76     12.67 o 
  -1  -2   3       83.32       74.17      0.96 o 
   0  -2   3       79.74       76.98      0.75 o 
   1  -2   3        7.15        7.86      0.12 o 
   2  -2   3      944.16     1023.93     10.56 o 
   3  -2   3      372.58      422.00      8.82 o 
   4  -2   3        1.20        0.97      0.05 o 
   5  -2   3        0.33        0.11      0.07 o 
   6  -2   3        0.01        0.07      0.27 o 
  -6  -1   3        0.20        0.18      0.13 o 
  -5  -1   3       16.73       18.60      0.48 o 
  -4  -1   3       13.95       11.53      0.41 o 
  -3  -1   3        8.05        7.96      0.27 o 
  -2  -1   3        1.49        1.27      0.12 o 
  -1  -1   3       37.25       29.89      0.48 o 
   0  -1   3     2356.31     2202.62     61.52 o 
   1  -1   3        4.49        3.31      0.05 o 
   2  -1   3      109.91      118.68      1.22 o 
   3  -1   3       46.39       49.99      0.89 o 
   4  -1   3       79.15       78.85      1.58 o 
   5  -1   3        1.87        2.40      0.41 o 
   6  -1   3        0.69        0.00      0.27 o 
  -7   0   3        0.07        0.01      0.11 o 
  -6   0   3        0.89        0.68      0.26 o 
  -5   0   3        6.40        5.78      0.26 o 
  -4   0   3       33.21       35.83      0.51 o 
  -3   0   3       83.13       90.50      1.37 o 
  -2   0   3        0.08        0.21      0.21 o 
  -1   0   3     1195.00     1197.38     34.59 o 
   0   0   3        2.14        1.22      0.08 o 
   1   0   3       99.73       78.97      1.76 o 
   2   0   3      438.91      495.09      7.27 o 
   3   0   3       88.78       78.60      1.31 o 
   4   0   3      232.07      236.95      4.06 o 
   5   0   3        0.47        0.00      0.27 o 
   6   0   3        0.20        0.00      0.27 o 
  -7   1   3        0.59        0.53      0.21 o 
  -6   1   3        1.04        0.66      0.28 o 
  -5   1   3        0.76        0.44      0.25 o 
  -4   1   3      164.03      181.46      3.41 o 
  -3   1   3       19.38       18.36      0.25 o 
  -2   1   3      146.51      163.49      7.61 o 
  -1   1   3      226.85      238.69      3.25 o 
   0   1   3      226.08      249.51      2.30 o 
   1   1   3       94.32       92.99      2.21 o 
   2   1   3        4.45        5.47      0.09 o 
   3   1   3      142.21      150.03      2.41 o 
   4   1   3      145.79      159.26      2.96 o 
   5   1   3        0.17        0.00      0.27 o 
  -7   2   3        0.22        0.22      0.15 o 
  -6   2   3        1.69        1.46      0.51 o 
  -5   2   3        0.12        0.13      0.10 o 
  -4   2   3        1.57        0.65      0.19 o 
  -3   2   3      174.39      183.15      2.65 o 
  -2   2   3       41.20       45.67      0.76 o 
  -1   2   3      139.60      138.36      4.76 o 
   0   2   3        0.22        0.35      0.14 o 
   1   2   3      150.16      165.62      1.53 o 
   2   2   3       12.92       12.76      0.15 o 
   3   2   3      165.41      161.50      4.03 o 
   4   2   3      146.96      156.09      2.82 o 
   5   2   3        0.04        0.00      0.48 o 
  -7   3   3        1.80        2.54      0.24 o 
  -6   3   3        0.00       -0.03      0.11 o 
  -5   3   3        0.38        0.15      0.21 o 
  -4   3   3       78.18       76.48      1.37 o 
  -3   3   3       19.45       17.16      0.48 o 
  -2   3   3       63.48       79.01      2.03 o 
  -1   3   3      155.08      155.86      2.99 o 
   0   3   3        7.32        8.92      0.19 o 
   1   3   3      135.87      144.93      1.93 o 
   2   3   3       34.89       30.47      0.38 o 
   3   3   3      405.71      426.10     10.03 o 
   4   3   3        0.87        0.93      0.48 o 
   5   3   3        0.00        0.00      0.34 o 
  -6   4   3        0.02        0.14      0.19 o 
  -5   4   3        0.78        0.75      0.27 o 
  -4   4   3       10.20       11.67      0.48 o 
  -3   4   3      116.25      137.53      2.27 o 
  -2   4   3        5.42        4.44      0.34 o 
  -1   4   3        2.86        2.40      0.19 o 
   0   4   3       10.13        8.99      0.21 o 
   1   4   3       42.56       36.08      0.44 o 
   2   4   3        2.38        2.35      0.21 o 
   3   4   3        8.63        9.45      0.22 o 
   4   4   3        0.02        0.07      0.08 o 
   5   4   3        2.07        3.36      0.55 o 
  -6   5   3        1.24        1.49      0.27 o 
  -5   5   3        0.10        0.07      0.27 o 
  -4   5   3        1.29        1.37      0.34 o 
  -3   5   3        1.54        2.01      0.16 o 
  -2   5   3      222.61      236.95      5.85 o 
  -1   5   3        1.72        0.91      0.19 o 
   0   5   3        0.62        0.77      0.16 o 
   1   5   3        0.16        0.24      0.15 o 
   2   5   3        0.18        0.24      0.21 o 
   3   5   3        0.41        0.53      0.16 o 
   4   5   3       21.25       24.09      0.89 o 
  -6   6   3        0.73        0.21      0.34 o 
  -5   6   3        0.17        0.00      0.27 o 
  -4   6   3        0.01        0.21      0.34 o 
  -3   6   3      285.90      294.39      8.86 o 
  -2   6   3       90.25       93.13      1.44 o 
  -1   6   3        1.19        1.05      0.21 o 
   0   6   3        0.00        0.01      0.17 o 
   1   6   3       15.95       14.72      0.36 o 
   2   6   3       62.70       69.27      1.00 o 
   3   6   3        0.41        0.45      0.10 o 
   4   6   3       11.95       14.20      0.82 o 
  -6   7   3        0.00       -0.14      0.34 o 
  -5   7   3        0.25        0.00      0.27 o 
  -4   7   3        2.04        0.72      0.69 o 
  -3   7   3       20.74       25.67      1.27 o 
  -2   7   3        2.89        2.43      0.31 o 
  -1   7   3        0.36        0.49      0.21 o 
   0   7   3        0.11        0.05      0.16 o 
   1   7   3        0.43        0.22      0.16 o 
   2   7   3        0.12        0.14      0.15 o 
   3   7   3        9.66        9.69      0.34 o 
  -5   8   3        0.00       -0.14      0.41 o 
  -4   8   3        0.75        0.10      0.29 o 
  -3   8   3        9.51        9.37      0.49 o 
  -2   8   3        1.40        0.38      0.45 o 
  -1   8   3        6.75        7.46      0.36 o 
   0   8   3        0.19        0.23      0.25 o 
   1   8   3       16.08       16.79      0.51 o 
   2   8   3       10.10       10.59      0.38 o 
   3   8   3        0.65        0.85      0.21 o 
  -5   9   3        0.84        0.14      0.41 o 
  -4   9   3        0.38        0.00      0.29 o 
  -3   9   3        1.34        0.72      0.30 o 
  -2   9   3        5.95        6.93      0.53 o 
  -1   9   3        3.67        3.97      0.36 o 
   0   9   3        0.02        0.07      0.21 o 
   1   9   3        0.51        0.82      0.24 o 
   2   9   3        0.68        1.02      0.19 o 
  -4  10   3        0.01       -0.07      0.34 o 
  -3  10   3        0.90        0.10      0.36 o 
  -2  10   3        2.44        3.30      0.48 o 
  -1  10   3        0.05        0.02      0.30 o 
   0  10   3        1.74        1.86      0.39 o 
   1  10   3        0.91        0.95      0.26 o 
   1 -13   4        0.00        0.10      0.36 o 
   2 -13   4        0.54        0.15      0.36 o 
  -1 -12   4        0.31        0.31      0.34 o 
   0 -12   4       10.88       11.16      0.58 o 
   1 -12   4        3.52        3.90      0.46 o 
   2 -12   4        0.43        0.43      0.38 o 
   3 -12   4        0.25        0.08      0.21 o 
   4 -12   4        0.68       -0.05      0.20 o 
  -2 -11   4        0.01        0.03      0.24 o 
  -1 -11   4       14.07       14.00      0.56 o 
   0 -11   4        7.66        7.24      0.62 o 
   1 -11   4        4.61        2.10      1.78 o 
   2 -11   4        0.50        0.37      0.37 o 
   3 -11   4        0.00       -0.12      0.23 o 
   4 -11   4        4.61        4.88      0.31 o 
  -3 -10   4        0.78        0.80      0.65 o 
  -2 -10   4        1.40        1.35      0.35 o 
  -1 -10   4       21.57       21.31      0.62 o 
   0 -10   4      270.40      273.77      5.71 o 
   1 -10   4        0.83        1.07      0.31 o 
   2 -10   4        8.02        8.52      0.41 o 
   3 -10   4        0.18        0.35      0.20 o 
   4 -10   4        2.17        2.39      0.26 o 
   5 -10   4        0.04        0.17      0.17 o 
  -4  -9   4        3.38        2.68      0.29 o 
  -3  -9   4        1.32        1.03      0.24 o 
  -2  -9   4        0.18        0.09      0.29 o 
  -1  -9   4      139.19      136.19      1.82 o 
   0  -9   4        2.75        2.85      0.48 o 
   1  -9   4        0.82        0.49      0.26 o 
   2  -9   4        8.65        8.94      0.31 o 
   3  -9   4        2.39        2.59      0.21 o 
   4  -9   4        0.87        1.13      0.20 o 
   5  -9   4        2.96        2.88      0.27 o 
  -4  -8   4        0.49        1.00      0.21 o 
  -3  -8   4        7.90        6.52      0.34 o 
  -2  -8   4        5.05        6.03      0.38 o 
  -1  -8   4        0.18        0.21      0.29 o 
   0  -8   4       65.14       59.09      1.04 o 
   1  -8   4        9.42        9.64      0.41 o 
   2  -8   4       14.46       15.82      0.41 o 
   3  -8   4        2.31        2.77      0.21 o 
   4  -8   4        0.44        0.34      0.16 o 
   5  -8   4        0.17        0.02      0.12 o 
   6  -8   4        2.28        2.42      0.34 o 
  -5  -7   4       12.74       15.68      0.46 o 
  -4  -7   4       27.63       25.71      0.65 o 
  -3  -7   4        2.04        1.25      0.21 o 
  -2  -7   4       87.59       82.38      1.09 o 
  -1  -7   4       59.62       50.73      2.64 o 
   0  -7   4       10.96        7.79      0.34 o 
   1  -7   4      275.27      304.47      3.34 o 
   2  -7   4        8.58        8.72      0.26 o 
   3  -7   4        0.16        0.31      0.14 o 
   4  -7   4       11.03       12.64      0.29 o 
   5  -7   4       11.41       13.21      0.26 o 
   6  -7   4        0.48        0.50      0.21 o 
  -5  -6   4        0.59        0.19      0.16 o 
  -4  -6   4       23.31       19.67      0.41 o 
  -3  -6   4        0.15        0.34      0.19 o 
  -2  -6   4        0.90        0.89      0.21 o 
  -1  -6   4       56.57       58.15      1.06 o 
   0  -6   4      257.87      273.09      2.85 o 
   1  -6   4       77.57       85.16      1.00 o 
   2  -6   4        4.20        5.14      0.18 o 
   3  -6   4        2.26        2.28      0.15 o 
   4  -6   4        6.02        5.93      0.21 o 
   5  -6   4        0.36        0.41      0.29 o 
   6  -6   4        0.03        0.00      0.27 o 
  -6  -5   4        0.81        0.96      0.27 o 
  -5  -5   4        0.03        0.08      0.16 o 
  -4  -5   4        5.27        5.53      0.24 o 
  -3  -5   4        0.00        0.08      0.16 o 
  -2  -5   4       47.29       47.45      0.63 o 
  -1  -5   4        0.85        0.86      0.19 o 
   0  -5   4        0.93        1.82      0.19 o 
   1  -5   4      331.72      345.13      4.80 o 
   2  -5   4        4.02        3.13      0.14 o 
   3  -5   4        5.34        5.67      0.14 o 
   4  -5   4       13.01       12.18      0.18 o 
   5  -5   4        4.71        5.38      0.38 o 
   6  -5   4        3.76        4.39      0.48 o 
  -6  -4   4        0.44        1.17      0.48 o 
  -5  -4   4        9.83        8.46      0.41 o 
  -4  -4   4        0.41        0.92      0.16 o 
  -3  -4   4        0.28        0.07      0.15 o 
  -2  -4   4      210.65      202.43      2.07 o 
  -1  -4   4       80.97       82.38      0.87 o 
   0  -4   4      399.37      449.94      4.48 o 
   1  -4   4      116.22      108.88      0.89 o 
   2  -4   4       11.50       11.23      0.17 o 
   3  -4   4        1.10        1.49      0.11 o 
   4  -4   4        1.42        1.63      0.12 o 
   5  -4   4        0.00       -0.06      0.06 o 
   6  -4   4        0.03        0.00      0.48 o 
  -6  -3   4        4.53        4.53      0.34 o 
  -5  -3   4       20.22       18.60      0.55 o 
  -4  -3   4        0.36        0.34      0.16 o 
  -3  -3   4      115.64      117.85      1.34 o 
  -2  -3   4        0.75        0.79      0.15 o 
  -1  -3   4        4.64        3.88      0.15 o 
   0  -3   4       25.12       32.52      0.45 o 
   1  -3   4       47.22       51.49      0.42 o 
   2  -3   4      133.45      144.16      1.95 o 
   3  -3   4       38.42       35.84      0.52 o 
   4  -3   4        6.61        5.86      0.27 o 
   5  -3   4        0.04        0.05      0.25 o 
   6  -3   4        0.36        0.07      0.55 o 
  -6  -2   4       19.24       18.21      0.41 o 
  -5  -2   4       22.05       20.11      0.55 o 
  -4  -2   4        0.07        0.14      0.21 o 
  -3  -2   4       50.70       57.72      0.68 o 
  -2  -2   4      348.88      357.34      8.57 o 
  -1  -2   4      913.28      973.41     10.20 o 
   0  -2   4       38.23       27.90      0.26 o 
   1  -2   4      129.11      123.17      1.69 o 
   2  -2   4      614.33      755.66      8.34 o 
   3  -2   4        9.28        8.25      0.33 o 
   4  -2   4        0.01        0.27      0.27 o 
   5  -2   4        6.71        8.58      0.55 o 
  -6  -1   4        1.38        0.93      0.33 o 
  -5  -1   4        7.25        6.39      0.25 o 
  -4  -1   4        2.19        1.92      0.48 o 
  -3  -1   4        5.27        5.28      0.27 o 
  -2  -1   4        2.15        2.23      0.15 o 
  -1  -1   4       77.50       82.25      0.80 o 
   0  -1   4        3.85        5.43      0.08 o 
   1  -1   4      429.02      483.38      5.86 o 
   2  -1   4      286.21      367.29      6.04 o 
   3  -1   4       26.00       23.95      0.62 o 
   4  -1   4        0.14        0.14      0.27 o 
   5  -1   4        4.76        5.42      0.48 o 
  -6   0   4       14.93       15.17      0.28 o 
  -5   0   4        0.80        0.46      0.22 o 
  -4   0   4       21.33       20.73      0.33 o 
  -3   0   4      227.74      231.32      3.72 o 
  -2   0   4       69.89       72.02      1.24 o 
  -1   0   4       93.83       82.94      0.77 o 
   0   0   4        2.77        2.54      0.08 o 
   1   0   4     1150.60     1258.58     12.28 o 
   2   0   4      544.16      623.27      9.63 o 
   3   0   4        1.25        1.23      0.55 o 
   4   0   4        0.08       -0.34      0.34 o 
   5   0   4        0.03        0.00      0.27 o 
  -7   1   4        0.00       -0.07      0.24 o 
  -6   1   4        2.80        3.60      0.16 o 
  -5   1   4        0.25        0.08      0.10 o 
  -4   1   4        3.69        3.56      0.13 o 
  -3   1   4        0.77        0.51      0.06 o 
  -2   1   4        0.56        0.41      0.21 o 
  -1   1   4      505.05      523.02     13.09 o 
   0   1   4        0.08        0.05      0.06 o 
   1   1   4       27.45       31.44      0.76 o 
   2   1   4       65.85       70.66      1.51 o 
   3   1   4       86.26       88.82      1.99 o 
   4   1   4        0.19        0.21      0.34 o 
   5   1   4        1.46        0.00      0.27 o 
  -6   2   4        2.81        2.93      0.16 o 
  -5   2   4        4.61        5.46      0.17 o 
  -4   2   4       28.99       32.74      0.91 o 
  -3   2   4        7.96        8.51      0.34 o 
  -2   2   4      246.95      243.02      3.58 o 
  -1   2   4        4.84        6.92      0.14 o 
   0   2   4       94.08       88.30      0.71 o 
   1   2   4      232.66      257.00      3.24 o 
   2   2   4       44.92       39.61      0.35 o 
   3   2   4      300.73      313.57      3.14 o 
   4   2   4        1.63        1.23      0.41 o 
   5   2   4        1.15        0.00      0.27 o 
  -6   3   4        0.00       -0.03      0.16 o 
  -5   3   4       27.37        1.71      0.24 o 
  -4   3   4        9.20        9.26      0.48 o 
  -3   3   4       12.21       15.03      0.75 o 
  -2   3   4       25.44       30.13      0.69 o 
  -1   3   4       36.24       33.05      1.08 o 
   0   3   4       23.78       25.95      0.39 o 
   1   3   4        5.79        5.23      0.13 o 
   2   3   4       96.16      100.05      0.91 o 
   3   3   4      108.63      108.71      0.98 o 
   4   3   4        0.32        0.34      0.34 o 
   5   3   4        0.03        0.00      0.34 o 
  -6   4   4        0.09        0.14      0.21 o 
  -5   4   4        0.05       -0.01      0.16 o 
  -3   4   4       15.40       17.22      0.62 o 
  -2   4   4       13.77       11.36      0.66 o 
  -1   4   4       13.01       11.46      0.29 o 
   0   4   4       30.41       33.16      0.44 o 
   1   4   4       11.06       11.88      0.21 o 
   2   4   4       49.12       51.14      0.56 o 
   3   4   4      137.18      137.48      1.26 o 
   4   4   4        0.00       -0.07      0.34 o 
   5   4   4        3.84        4.12      0.62 o 
  -6   5   4        0.00       -0.08      0.21 o 
  -5   5   4        8.15        8.51      0.55 o 
  -4   5   4        4.97        4.46      0.41 o 
  -3   5   4       20.56       24.29      0.82 o 
  -2   5   4       41.06       45.02      0.86 o 
  -1   5   4        6.97        6.87      0.55 o 
   0   5   4       28.11       31.92      0.69 o 
   1   5   4        7.19        7.07      0.21 o 
   2   5   4      184.43      192.85      2.21 o 
   3   5   4        0.01        0.07      0.09 o 
   4   5   4        0.01        0.00      0.34 o 
  -6   6   4        0.05       -0.34      0.34 o 
  -5   6   4        1.54        2.61      0.41 o 
  -4   6   4       17.05       20.59      0.82 o 
  -3   6   4        3.15        2.07      0.10 o 
  -2   6   4        0.03        0.03      0.19 o 
  -1   6   4        2.19        2.39      0.30 o 
   0   6   4        7.50        7.17      0.31 o 
   1   6   4        1.57        1.51      0.19 o 
   2   6   4        5.11        5.44      0.31 o 
   3   6   4        0.00        0.03      0.09 o 
   4   6   4        0.60        0.75      0.48 o 
  -5   7   4        0.17       -0.14      0.41 o 
  -4   7   4        0.54        0.00      0.34 o 
  -3   7   4       25.69       27.37      1.13 o 
  -2   7   4        1.55        1.34      0.29 o 
  -1   7   4        0.32        0.31      0.21 o 
   0   7   4        0.16        0.12      0.16 o 
   1   7   4        0.65        0.62      0.19 o 
   2   7   4        0.13        0.14      0.21 o 
   3   7   4        6.87        8.10      0.20 o 
  -5   8   4        0.02        0.07      0.41 o 
  -4   8   4       27.41       30.06      1.17 o 
  -3   8   4       18.87       20.79      0.79 o 
  -2   8   4        0.70        0.41      0.41 o 
  -1   8   4        0.75        0.21      0.24 o 
   0   8   4        4.64        3.81      0.29 o 
   1   8   4       12.38       14.78      0.47 o 
   2   8   4        0.02        0.03      0.15 o 
  -4   9   4        3.09        2.49      1.82 o 
  -3   9   4        0.16        0.04      0.35 o 
  -2   9   4        0.08       -0.03      0.24 o 
  -1   9   4        0.08       -0.14      0.30 o 
   0   9   4        0.04        0.44      0.41 o 
   1   9   4        0.02        0.00      0.19 o 
  -3  10   4        0.50        0.08      0.41 o 
  -2  10   4        0.65        0.31      0.34 o 
  -1  10   4        0.45        0.24      0.29 o 
   0  10   4        3.68        4.09      0.36 o 
   0 -13   5        7.61        8.21      0.56 o 
   1 -13   5        2.83        2.07      1.58 o 
   2 -13   5        0.19        0.12      0.26 o 
  -1 -12   5        4.72        4.52      0.46 o 
   0 -12   5        0.03        0.03      0.46 o 
   1 -12   5        1.89        1.11      1.03 o 
   2 -12   5        0.00       -0.03      0.23 o 
   3 -12   5        0.00       -0.07      0.21 o 
   4 -12   5        0.70       -0.05      0.27 o 
  -2 -11   5       10.90       12.89      0.58 o 
  -1 -11   5        2.06        2.13      0.39 o 
   0 -11   5        0.02        0.19      0.31 o 
   1 -11   5        1.08        0.44      0.41 o 
   2 -11   5        0.03       -0.02      0.20 o 
   3 -11   5        3.06        3.64      0.32 o 
   4 -11   5       13.84       15.48      0.56 o 
  -3 -10   5        6.19        5.56      0.39 o 
  -2 -10   5        0.47        0.09      0.30 o 
  -1 -10   5       51.96       52.41      1.37 o 
   0 -10   5       17.93       16.50      0.61 o 
   1 -10   5        3.52        3.80      0.36 o 
   2 -10   5        0.18        0.23      0.21 o 
   3 -10   5        1.46        1.67      0.31 o 
   4 -10   5        0.20        0.48      0.24 o 
   5 -10   5        0.00       -0.13      0.17 o 
  -4  -9   5        0.16        0.00      0.19 o 
  -3  -9   5        0.17        0.11      0.21 o 
  -2  -9   5       37.64       35.26      1.17 o 
  -1  -9   5        8.06        6.51      0.45 o 
   0  -9   5       27.79       24.89      0.61 o 
   1  -9   5        3.95        4.23      0.41 o 
   2  -9   5        0.52        0.66      0.30 o 
   3  -9   5       20.65       23.58      0.42 o 
   4  -9   5        2.49        2.45      0.29 o 
   5  -9   5        4.20        4.53      0.23 o 
  -4  -8   5        0.51        0.03      0.19 o 
  -3  -8   5        2.84        2.34      0.34 o 
  -2  -8   5       14.36       13.26      0.44 o 
  -1  -8   5      897.28      946.22     11.19 o 
   0  -8   5        0.20        0.44      0.34 o 
   1  -8   5       42.66       43.59      0.75 o 
   2  -8   5        5.20        3.78      0.25 o 
   3  -8   5       10.83       10.72      0.29 o 
   4  -8   5        5.55        6.98      0.23 o 
   5  -8   5        6.74        7.48      0.22 o 
   6  -8   5        4.27        4.87      0.75 o 
  -5  -7   5        3.20        2.25      0.26 o 
  -4  -7   5        0.68        0.28      0.38 o 
  -3  -7   5        1.01        0.82      0.21 o 
  -2  -7   5      234.72      233.97      2.73 o 
  -1  -7   5       40.63       42.55      0.86 o 
   0  -7   5        7.98        6.30      0.38 o 
   1  -7   5       56.76       56.80      0.78 o 
   2  -7   5        4.74        5.39      0.25 o 
   3  -7   5        1.57        1.80      0.17 o 
   4  -7   5       11.79       12.04      0.32 o 
   5  -7   5        0.07        0.01      0.09 o 
   6  -7   5        0.18        0.34      0.34 o 
  -5  -6   5        0.00        0.01      0.18 o 
  -4  -6   5        9.53        7.75      0.38 o 
  -3  -6   5       16.65       18.13      0.41 o 
  -2  -6   5        1.02        0.85      0.26 o 
  -1  -6   5      130.69      121.33      1.49 o 
   0  -6   5       12.74       13.16      0.51 o 
   1  -6   5      114.39      112.85      1.24 o 
   2  -6   5       33.37       31.71      0.46 o 
   3  -6   5        4.62        4.48      0.20 o 
   4  -6   5        4.13        4.03      0.17 o 
   5  -6   5        9.27        9.90      0.32 o 
   6  -6   5        1.02        0.00      0.34 o 
  -6  -5   5       12.77       15.64      0.62 o 
  -5  -5   5       17.39       16.35      0.48 o 
  -4  -5   5        0.23        0.22      0.16 o 
  -3  -5   5       85.64       77.81      1.72 o 
  -2  -5   5       78.26       69.59      0.85 o 
  -1  -5   5       50.13       39.18      0.53 o 
   0  -5   5      784.75      966.48     10.56 o 
   1  -5   5        6.88        6.63      0.18 o 
   2  -5   5        0.91        0.68      0.16 o 
   3  -5   5       48.54       48.38      0.61 o 
   4  -5   5       40.80       40.69      0.72 o 
   5  -5   5        0.33        0.33      0.13 o 
   6  -5   5        0.56        0.07      0.34 o 
  -6  -4   5        0.03        0.00      0.34 o 
  -5  -4   5       14.65       13.38      0.41 o 
  -4  -4   5        0.23        0.22      0.16 o 
  -3  -4   5        0.04        0.12      0.16 o 
  -2  -4   5       55.00       57.18      0.70 o 
  -1  -4   5      355.71      404.30      5.11 o 
   0  -4   5      286.54      324.11      4.66 o 
   1  -4   5        0.29        0.09      0.09 o 
   2  -4   5       18.56       14.11      0.27 o 
   3  -4   5       30.12       29.02      0.47 o 
   4  -4   5        1.24        1.23      0.07 o 
   5  -4   5        0.08        0.14      0.55 o 
   6  -4   5        0.02        0.21      0.34 o 
  -6  -3   5        0.00       -0.14      0.27 o 
  -5  -3   5        1.40        1.92      0.34 o 
  -4  -3   5        0.20        0.17      0.26 o 
  -3  -3   5       47.71       48.82      0.65 o 
  -2  -3   5        1.44        1.49      0.16 o 
  -1  -3   5        2.08        1.49      0.16 o 
   0  -3   5      481.44      509.85      8.34 o 
   1  -3   5        6.55        9.91      0.14 o 
   2  -3   5       23.45       29.75      0.25 o 
   3  -3   5       59.50       61.28      1.08 o 
   4  -3   5       23.67       26.53      1.06 o 
   5  -3   5       13.47       13.86      1.03 o 
   6  -3   5        1.40        1.72      0.48 o 
  -6  -2   5        3.30        2.87      0.26 o 
  -5  -2   5        0.12        0.07      0.27 o 
  -4  -2   5        0.02        0.34      0.27 o 
  -3  -2   5       73.74       69.32      0.83 o 
  -2  -2   5       20.70       19.98      0.38 o 
  -1  -2   5      300.05      296.30      2.91 o 
   0  -2   5      168.25      152.37      1.55 o 
   1  -2   5       23.01       25.50      0.25 o 
   2  -2   5        0.16        0.20      0.05 o 
   3  -2   5        0.86        0.62      0.27 o 
   4  -2   5        1.25        1.58      0.34 o 
   5  -2   5        0.26        0.00      0.48 o 
   6  -2   5        2.48        4.73      0.62 o 
  -6  -1   5        8.60        8.69      0.24 o 
  -5  -1   5        0.06        0.14      0.12 o 
  -4  -1   5       47.61       49.71      1.03 o 
  -3  -1   5        0.62        0.55      0.21 o 
  -2  -1   5       23.21       23.41      0.48 o 
  -1  -1   5       15.47       20.61      0.22 o 
   0  -1   5       47.26       52.32      0.45 o 
   1  -1   5      167.95      176.76      1.85 o 
   2  -1   5       77.65       74.81      0.92 o 
   3  -1   5       16.26       15.58      0.55 o 
   4  -1   5        0.13        0.34      0.34 o 
   5  -1   5        0.82        0.00      0.48 o 
  -6   0   5        3.59        3.26      0.16 o 
  -5   0   5        0.13        0.11      0.11 o 
  -4   0   5       10.32       11.88      0.31 o 
  -3   0   5       61.33       52.13      1.17 o 
  -2   0   5      298.11      311.94     18.53 o 
  -1   0   5        2.02        1.93      0.07 o 
   0   0   5       78.11       75.96      0.61 o 
   1   0   5      544.53      678.43      4.92 o 
   2   0   5        1.68        1.92      0.27 o 
   3   0   5        0.15        1.17      0.34 o 
   4   0   5        9.99       11.46      0.55 o 
   5   0   5        1.53        0.00      0.27 o 
  -6   1   5        3.70        4.16      0.41 o 
  -5   1   5        0.01        0.02      0.10 o 
  -4   1   5        3.46        3.08      0.13 o 
  -3   1   5        8.29        7.18      0.25 o 
  -2   1   5       28.62       32.55      0.62 o 
  -1   1   5        2.15        1.87      0.11 o 
   0   1   5      116.14      132.18      1.86 o 
   1   1   5      302.19      386.96     19.80 o 
   2   1   5       17.66       13.78      0.26 o 
   3   1   5        0.08        0.07      0.27 o 
   4   1   5        6.27        6.04      0.48 o 
   5   1   5        0.34        0.00      0.27 o 
  -6   2   5        0.28        0.40      0.21 o 
  -5   2   5        1.61        1.39      0.11 o 
  -4   2   5       26.98       29.62      0.53 o 
  -3   2   5       15.17       17.98      0.55 o 
  -2   2   5       30.92       25.40      0.55 o 
  -1   2   5       10.94       10.38      0.27 o 
   0   2   5      376.48      429.40      6.67 o 
   1   2   5      190.53      203.93      2.06 o 
   2   2   5        0.78        0.58      0.12 o 
   3   2   5        0.08        0.00      0.48 o 
   4   2   5        0.05        0.21      0.34 o 
   5   2   5        6.26        6.72      0.62 o 
  -6   3   5        0.26        0.45      0.21 o 
  -5   3   5        1.87        2.15      0.34 o 
  -4   3   5        1.09        0.82      0.27 o 
  -3   3   5        0.50        0.48      0.27 o 
  -2   3   5       40.39       43.05      0.89 o 
  -1   3   5        2.35        2.71      0.12 o 
   0   3   5        2.15        2.84      0.13 o 
   1   3   5       44.45       44.35      0.45 o 
   2   3   5       46.91       45.90      0.47 o 
   3   3   5        1.49        1.28      0.17 o 
   4   3   5        0.84        1.03      0.69 o 
   5   3   5        1.20        0.89      0.55 o 
  -6   4   5        0.20        0.38      0.24 o 
  -5   4   5        6.94        8.58      0.55 o 
  -4   4   5        4.54        5.01      0.69 o 
  -3   4   5       30.82       32.95      0.89 o 
  -2   4   5        3.06        3.29      0.62 o 
  -1   4   5       15.88       15.10      0.37 o 
   0   4   5       41.79       45.76      0.48 o 
   1   4   5       12.81       13.39      0.24 o 
   2   4   5      186.38      192.71      1.76 o 
   3   4   5        2.80        2.47      0.10 o 
   4   4   5        1.66        1.23      0.48 o 
  -6   5   5        3.19        2.98      0.41 o 
  -5   5   5        2.33        0.07      0.55 o 
  -4   5   5        0.55        0.21      0.55 o 
  -3   5   5        2.65        2.54      0.41 o 
  -2   5   5        0.96        0.85      0.30 o 
  -1   5   5        9.57        9.32      0.36 o 
   0   5   5        2.15        2.07      0.21 o 
   1   5   5       29.62       34.37      0.53 o 
   2   5   5       33.96       32.73      0.55 o 
   3   5   5        2.19        1.60      0.09 o 
   4   5   5        0.00        0.00      0.34 o 
  -6   6   5        0.00       -0.10      0.26 o 
  -5   6   5        1.70        0.00      0.55 o 
  -4   6   5        3.70        3.98      0.55 o 
  -3   6   5        0.40        0.27      0.34 o 
  -2   6   5        4.18        3.91      0.39 o 
  -1   6   5        2.12        2.76      0.24 o 
   0   6   5        3.08        3.58      0.28 o 
   1   6   5        6.67        7.27      0.25 o 
   2   6   5       64.38       64.49      0.72 o 
   3   6   5        0.15        0.34      0.34 o 
  -5   7   5        1.01        0.00      0.55 o 
  -4   7   5        4.86        5.35      0.62 o 
  -3   7   5       10.43       10.02      0.69 o 
  -2   7   5        4.02        3.98      0.34 o 
  -1   7   5        2.89        4.08      0.29 o 
   0   7   5        1.78        2.09      0.24 o 
   1   7   5       45.99       52.63      0.91 o 
   2   7   5        0.59        0.53      0.13 o 
  -4   8   5        0.96        0.14      0.48 o 
  -3   8   5        0.00        0.07      0.29 o 
  -2   8   5        0.40        0.58      0.41 o 
  -1   8   5        0.65        0.51      0.38 o 
   0   8   5        0.43        0.24      0.21 o 
   1   8   5        1.51        1.37      0.26 o 
  -3   9   5        1.14        0.00      0.41 o 
  -2   9   5        0.20        0.00      0.48 o 
  -1   9   5        0.12       -0.34      0.34 o 
   0   9   5        0.47        0.07      0.55 o 
   0 -13   6        2.53        2.77      0.46 o 
   1 -13   6        5.27        5.09      0.62 o 
   2 -13   6        0.00        0.01      0.32 o 
  -1 -12   6        6.04        5.90      0.49 o 
   0 -12   6        1.92        1.86      0.39 o 
   1 -12   6        5.40        5.65      0.46 o 
   2 -12   6        1.34        0.82      0.39 o 
   3 -12   6        2.90        3.25      0.37 o 
  -2 -11   6        1.62        1.95      0.36 o 
  -1 -11   6       39.39       39.81      0.83 o 
   0 -11   6        8.51        9.40      0.49 o 
   1 -11   6        1.95        1.21      1.03 o 
   2 -11   6        0.36        0.24      0.26 o 
   3 -11   6        4.67        4.43      0.32 o 
   4 -11   6        6.67        7.43      0.40 o 
  -3 -10   6        0.07       -0.06      0.41 o 
  -2 -10   6       13.96       13.97      0.49 o 
  -1 -10   6        0.86        0.74      0.41 o 
   0 -10   6       12.05       12.73      0.49 o 
   1 -10   6        0.53        0.66      0.34 o 
   2 -10   6        0.01        0.01      0.18 o 
   3 -10   6        1.46        1.76      0.29 o 
   4 -10   6       27.58       30.02      0.55 o 
   5 -10   6        3.83        3.17      0.27 o 
  -4  -9   6        1.31        0.06      0.41 o 
  -3  -9   6       25.53       30.63      1.34 o 
  -2  -9   6        4.53        4.57      0.39 o 
  -1  -9   6        0.01       -0.13      0.26 o 
   0  -9   6        0.85        0.96      0.29 o 
   1  -9   6        0.04        0.27      0.24 o 
   2  -9   6        4.00        4.60      0.28 o 
   3  -9   6       49.40       56.35      0.79 o 
   4  -9   6       51.56       55.77      0.74 o 
   5  -9   6        0.08        0.14      0.13 o 
  -4  -8   6        8.82        8.79      0.39 o 
  -3  -8   6        1.17        0.78      0.26 o 
  -2  -8   6      128.62      129.19      1.94 o 
  -1  -8   6       37.29       33.46      0.70 o 
   0  -8   6       13.58       14.16      0.56 o 
   1  -8   6        0.00        0.17      0.24 o 
   2  -8   6        0.56        0.36      0.19 o 
   3  -8   6        0.00        0.02      0.15 o 
   4  -8   6        1.20        1.16      0.26 o 
   5  -8   6        0.06        0.01      0.16 o 
  -5  -7   6        0.04       -0.03      0.19 o 
  -4  -7   6        0.68        0.67      0.45 o 
  -3  -7   6       48.09       49.18      1.17 o 
  -2  -7   6        1.64        1.47      0.31 o 
  -1  -7   6      108.03       99.50      1.40 o 
   0  -7   6       15.93       12.39      0.39 o 
   1  -7   6        5.13        5.63      0.25 o 
   2  -7   6       61.32       61.68      0.73 o 
   3  -7   6        7.57        6.81      0.26 o 
   4  -7   6        9.27        9.11      0.29 o 
   5  -7   6       13.59       14.14      0.65 o 
   6  -7   6        1.86        1.85      0.41 o 
  -5  -6   6        0.29        0.00      0.16 o 
  -4  -6   6        2.38        2.04      0.30 o 
  -3  -6   6        2.50        1.65      0.46 o 
  -2  -6   6     1462.66     1540.04     28.57 o 
  -1  -6   6        5.57        4.23      0.34 o 
   0  -6   6      103.54      105.19      1.21 o 
   1  -6   6       64.23       57.44      0.69 o 
   2  -6   6       41.28       37.06      0.54 o 
   3  -6   6       49.23       51.22      0.81 o 
   4  -6   6       14.99       14.24      0.27 o 
   5  -6   6       22.14       21.41      1.17 o 
   6  -6   6        0.62       -0.07      0.34 o 
  -5  -5   6        0.03       -0.11      0.31 o 
  -4  -5   6        2.58        2.96      0.26 o 
  -3  -5   6      170.79      171.69      2.04 o 
  -2  -5   6      132.63      128.05      1.51 o 
  -1  -5   6       16.96       16.80      0.36 o 
   0  -5   6       96.29       91.43      1.07 o 
   1  -5   6        3.30        3.21      0.15 o 
   2  -5   6        2.52        2.47      0.17 o 
   3  -5   6       22.78       22.74      0.41 o 
   4  -5   6        0.31        0.27      0.06 o 
   5  -5   6        0.17        0.27      0.26 o 
   6  -5   6        0.25        0.27      0.41 o 
  -6  -4   6        0.27        0.00      0.27 o 
  -5  -4   6        5.25        5.02      0.29 o 
  -4  -4   6       12.70       13.63      0.36 o 
  -3  -4   6        4.21        3.55      0.39 o 
  -2  -4   6      135.43      125.41      1.47 o 
  -1  -4   6        5.46        6.68      0.21 o 
   0  -4   6      323.06      324.87      2.71 o 
   1  -4   6      135.69      127.07      1.11 o 
   2  -4   6       21.20       26.48      0.25 o 
   3  -4   6       23.48       27.66      0.41 o 
   4  -4   6       23.27       22.81      0.75 o 
   5  -4   6        1.50        1.30      0.41 o 
   6  -4   6        0.10       -0.07      0.41 o 
  -6  -3   6        3.90        3.91      0.62 o 
  -5  -3   6        0.00       -0.21      0.27 o 
  -4  -3   6       45.39       45.74      0.70 o 
  -3  -3   6       42.76       38.68      0.65 o 
  -2  -3   6       30.45       23.38      0.41 o 
  -1  -3   6      794.19      956.59     10.44 o 
   0  -3   6        4.29        4.30      0.14 o 
   1  -3   6        1.53        1.53      0.12 o 
   2  -3   6       84.25       76.40      0.56 o 
   3  -3   6       78.77       79.16      1.58 o 
   4  -3   6        0.04       -0.03      0.21 o 
   5  -3   6        2.19        2.26      0.48 o 
   6  -3   6        1.53        2.26      0.55 o 
  -6  -2   6        3.70        4.19      0.41 o 
  -5  -2   6        0.07        0.00      0.27 o 
  -4  -2   6        0.07        0.21      0.48 o 
  -3  -2   6       24.72       21.89      0.48 o 
  -2  -2   6      150.03      154.63      1.65 o 
  -1  -2   6      344.72      370.59      5.65 o 
   0  -2   6        0.41        0.84      0.12 o 
   1  -2   6       45.99       43.45      0.34 o 
   2  -2   6       71.43       74.70      0.66 o 
   3  -2   6        1.23        0.88      0.21 o 
   4  -2   6        2.76        3.22      0.48 o 
   5  -2   6        1.12        0.96      0.41 o 
   6  -2   6        0.78        1.23      0.55 o 
  -6  -1   6        0.06        0.14      0.11 o 
  -5  -1   6        0.34        0.18      0.14 o 
  -4  -1   6       24.22       24.64      0.69 o 
  -3  -1   6        1.96        2.33      0.34 o 
  -2  -1   6        6.38        5.56      0.34 o 
  -1  -1   6      331.20      339.03      9.12 o 
   0  -1   6        9.59       11.23      0.17 o 
   1  -1   6       22.54       25.56      0.49 o 
   2  -1   6       94.48      107.42      1.88 o 
   3  -1   6       42.02       43.80      1.03 o 
   4  -1   6       20.48       18.46      0.69 o 
   5  -1   6        2.56        3.50      0.55 o 
  -6   0   6        0.28        0.24      0.12 o 
  -5   0   6        0.88        0.80      0.12 o 
  -4   0   6        9.68        9.87      0.38 o 
  -3   0   6        2.01        2.40      0.34 o 
  -2   0   6       52.01       51.25      0.72 o 
  -1   0   6       64.68       65.16      0.67 o 
   0   0   6        9.41        9.63      0.14 o 
   1   0   6        0.32        0.14      0.04 o 
   2   0   6        0.15        0.37      0.05 o 
   3   0   6        4.80        4.60      0.41 o 
   4   0   6        0.37        0.62      0.41 o 
   5   0   6        2.66        3.98      0.55 o 
  -6   1   6        0.31        0.41      0.24 o 
  -5   1   6       12.07       14.43      0.86 o 
  -4   1   6        0.58        0.75      0.23 o 
  -3   1   6       11.18       11.84      0.34 o 
  -2   1   6        0.30        0.24      0.15 o 
  -1   1   6        5.82        4.69      0.11 o 
   0   1   6       60.96       63.32      0.74 o 
   1   1   6       38.39       37.26      0.52 o 
   2   1   6       14.59       14.63      0.44 o 
   3   1   6        0.01        0.00      0.27 o 
   4   1   6        1.45        1.44      0.41 o 
   5   1   6        0.72        0.00      0.34 o 
  -6   2   6        0.17        0.24      0.24 o 
  -5   2   6        1.23        1.23      0.26 o 
  -4   2   6        5.16        3.98      0.29 o 
  -3   2   6       33.09       36.01      0.58 o 
  -2   2   6        0.38        0.27      0.21 o 
  -1   2   6       12.62       12.62      0.23 o 
   0   2   6      176.77      193.03      2.55 o 
   1   2   6        1.52        1.97      0.12 o 
   2   2   6        0.14        0.07      0.07 o 
   3   2   6        7.87        9.13      0.55 o 
   4   2   6        0.95        1.17      0.41 o 
   5   2   6        2.14        2.20      0.62 o 
  -6   3   6        0.00       -0.07      0.21 o 
  -5   3   6        0.71        0.58      0.24 o 
  -4   3   6        1.12        1.27      0.24 o 
  -3   3   6        5.48        7.07      0.41 o 
  -2   3   6        1.15        1.17      0.27 o 
  -1   3   6       11.14       13.19      0.55 o 
   0   3   6      123.64      137.57      1.51 o 
   1   3   6        4.57        4.09      0.31 o 
   2   3   6        0.01       -0.01      0.07 o 
   3   3   6        5.96        5.03      0.48 o 
   4   3   6        0.07        0.07      0.34 o 
  -6   4   6        0.01        0.09      0.30 o 
  -5   4   6        2.11        2.38      0.41 o 
  -4   4   6        1.43        1.72      0.62 o 
  -3   4   6        3.34        3.50      0.62 o 
  -2   4   6        1.50        0.93      0.21 o 
  -1   4   6       53.43       61.51      2.88 o 
   0   4   6       22.10       23.77      0.48 o 
   1   4   6        0.22        0.23      0.15 o 
   2   4   6        0.42        0.21      0.24 o 
   3   4   6        0.46        0.48      0.34 o 
   4   4   6        5.30        7.07      0.69 o 
  -6   5   6        0.26        0.24      0.29 o 
  -5   5   6        0.60        0.07      0.34 o 
  -4   5   6        0.26        0.14      0.55 o 
  -3   5   6        2.74        3.22      0.41 o 
  -2   5   6        3.39        2.76      0.31 o 
  -1   5   6        0.00        0.04      0.11 o 
   0   5   6       11.57       12.01      0.24 o 
   1   5   6       15.61       15.91      0.32 o 
   2   5   6        4.08        3.52      0.27 o 
   3   5   6        0.02        0.00      0.27 o 
  -5   6   6        1.14        0.07      0.34 o 
  -4   6   6        2.32        0.27      0.69 o 
  -3   6   6        1.11        1.17      0.41 o 
  -2   6   6        0.27        0.29      0.07 o 
  -1   6   6        4.62        5.81      0.39 o 
   0   6   6        3.58        3.59      0.18 o 
   1   6   6       61.71       67.86      0.89 o 
   2   6   6        2.52        2.23      0.15 o 
   3   6   6        0.93        0.82      0.41 o 
  -5   7   6        0.00       -0.07      0.41 o 
  -4   7   6        0.31        0.34      0.48 o 
  -3   7   6        0.07        0.07      0.34 o 
  -2   7   6        2.83        1.98      0.58 o 
  -1   7   6        0.28        0.12      0.11 o 
   0   7   6        6.22        8.61      0.32 o 
   1   7   6        5.14        4.60      0.26 o 
   2   7   6        2.33        1.99      0.18 o 
  -4   8   6        0.01        0.07      0.41 o 
  -3   8   6        1.18        1.23      0.48 o 
  -2   8   6        0.01        0.03      0.24 o 
  -1   8   6        0.39        0.46      0.25 o 
   0   8   6        0.51        0.37      0.24 o 
   1   8   6       16.71       16.04      0.41 o 
  -2   9   6        0.09        0.10      0.29 o 
  -1   9   6        0.44        0.25      0.17 o 
   0 -13   7        0.28        0.06      0.31 o 
   1 -13   7        0.42        0.34      0.36 o 
   2 -13   7        7.49        7.53      0.49 o 
  -1 -12   7        0.08        0.09      0.41 o 
   0 -12   7        0.21        0.34      0.34 o 
   1 -12   7        1.33        1.34      0.39 o 
   2 -12   7        6.12        5.43      0.47 o 
   3 -12   7        3.37        4.56      0.38 o 
  -2 -11   7        0.89        0.58      0.34 o 
  -1 -11   7        7.98        8.54      0.49 o 
   0 -11   7       28.58       29.10      0.84 o 
   1 -11   7        0.20        0.29      0.35 o 
   2 -11   7        1.33        1.21      0.52 o 
   3 -11   7        0.16        0.17      0.21 o 
   4 -11   7        3.40        3.41      0.29 o 
  -3 -10   7        5.37        5.49      0.51 o 
  -2 -10   7       11.78       11.58      0.57 o 
  -1 -10   7       14.19       13.55      0.51 o 
   0 -10   7       16.82       17.18      0.63 o 
   1 -10   7        2.23        2.27      0.34 o 
   2 -10   7       11.97       11.91      0.41 o 
   3 -10   7       30.06       31.33      0.59 o 
   4 -10   7        6.85        6.42      0.33 o 
  -4  -9   7       38.90       49.21      2.88 o 
  -3  -9   7        0.18        0.58      0.29 o 
  -2  -9   7      100.42      103.24      2.23 o 
  -1  -9   7       14.05       14.47      0.57 o 
   0  -9   7        8.96        9.06      0.39 o 
   1  -9   7        2.48        2.56      0.38 o 
   2  -9   7       10.53        9.92      0.41 o 
   3  -9   7       50.87       52.38      0.82 o 
   4  -9   7       15.58       16.54      0.71 o 
   5  -9   7        0.00        0.05      0.11 o 
  -4  -8   7        0.37        0.30      0.31 o 
  -3  -8   7       20.45       21.33      0.63 o 
  -2  -8   7        4.24        3.31      0.31 o 
  -1  -8   7       32.06       32.62      0.75 o 
   0  -8   7        2.07        2.20      0.31 o 
   1  -8   7        0.02        0.04      0.17 o 
   2  -8   7        1.08        1.20      0.21 o 
   3  -8   7       89.12       90.51      1.22 o 
   4  -8   7       21.88       20.10      0.76 o 
   5  -8   7        0.00        0.02      0.11 o 
  -5  -7   7        0.50        0.00      0.34 o 
  -4  -7   7       30.32       37.22      1.24 o 
  -3  -7   7        7.36        8.48      0.36 o 
  -2  -7   7        0.64        0.66      0.31 o 
  -1  -7   7        0.24        0.24      0.33 o 
   0  -7   7        0.93        1.19      0.31 o 
   1  -7   7        1.51        2.24      0.25 o 
   2  -7   7       92.17       96.98      1.04 o 
   3  -7   7      217.64      227.90      3.83 o 
   4  -7   7        0.10        0.07      0.13 o 
   5  -7   7        0.18        0.21      0.62 o 
  -5  -6   7        5.57        5.29      0.34 o 
  -4  -6   7        2.84        2.52      0.34 o 
  -3  -6   7      151.44      152.79      2.89 o 
  -2  -6   7       25.97       22.79      0.56 o 
  -1  -6   7       23.00       24.63      0.48 o 
   0  -6   7        1.11        1.40      0.21 o 
   1  -6   7        0.33        0.34      0.16 o 
   2  -6   7        1.21        1.30      0.20 o 
   3  -6   7       10.49       11.32      0.42 o 
   4  -6   7        2.02        1.80      0.11 o 
   5  -6   7        2.70        3.33      0.36 o 
  -5  -5   7        0.71        0.70      0.58 o 
  -4  -5   7       28.48       29.63      0.63 o 
  -3  -5   7        1.47        1.30      0.37 o 
  -2  -5   7      166.57      154.01      2.99 o 
  -1  -5   7       20.89       13.08      0.38 o 
   0  -5   7        7.70        9.70      0.26 o 
   1  -5   7      109.38       93.44      0.84 o 
   2  -5   7       15.58       14.07      0.29 o 
   3  -5   7        8.69        8.14      0.15 o 
   4  -5   7       36.24       31.81      1.10 o 
   5  -5   7        9.39        8.89      0.44 o 
  -6  -4   7        0.27        0.41      0.34 o 
  -5  -4   7        0.70        0.82      0.34 o 
  -4  -4   7        0.14        0.16      0.21 o 
  -3  -4   7     1068.01     1159.75     14.51 o 
  -2  -4   7       35.77       32.37      0.53 o 
  -1  -4   7       93.08       87.80      1.00 o 
   0  -4   7      126.87      123.44      1.06 o 
   1  -4   7       76.27       66.65      1.08 o 
   2  -4   7      135.54      127.83      0.95 o 
   3  -4   7       17.02       14.03      0.29 o 
   4  -4   7       61.52       58.60      2.47 o 
   5  -4   7        3.59        3.57      0.55 o 
  -6  -3   7        0.05       -0.14      0.27 o 
  -5  -3   7        1.20        1.58      0.41 o 
  -4  -3   7       55.55       54.03      1.24 o 
  -3  -3   7      129.45      126.75      1.60 o 
  -2  -3   7       12.64       12.22      0.38 o 
  -1  -3   7       51.27       45.97      0.45 o 
   0  -3   7        0.21        0.07      0.08 o 
   1  -3   7        2.15        2.56      0.13 o 
   2  -3   7       15.23       18.63      0.44 o 
   3  -3   7        2.00        2.74      0.28 o 
   4  -3   7        0.17        0.17      0.26 o 
   5  -3   7        0.24        0.07      0.34 o 
  -6  -2   7        1.18        1.72      0.41 o 
  -5  -2   7        3.52        3.57      0.41 o 
  -4  -2   7        2.83        2.40      0.48 o 
  -3  -2   7       70.90       66.69      1.30 o 
  -2  -2   7        0.01       -0.01      0.18 o 
  -1  -2   7      244.36      237.05      2.11 o 
   0  -2   7      101.31       91.00      0.86 o 
   1  -2   7       45.25       56.46      0.58 o 
   2  -2   7       45.25       53.99      0.56 o 
   3  -2   7       29.19       23.30      0.51 o 
   4  -2   7        1.14        0.82      0.41 o 
   5  -2   7        0.93        0.48      0.41 o 
  -6  -1   7        0.00       -0.02      0.11 o 
  -5  -1   7       13.87       14.60      0.30 o 
  -4  -1   7       12.89       12.97      0.69 o 
  -3  -1   7        1.24        0.96      0.34 o 
  -2  -1   7      282.01      295.25      8.68 o 
  -1  -1   7       15.32       13.25      0.23 o 
   0  -1   7        3.46        2.14      0.13 o 
   1  -1   7       49.06       46.27      0.41 o 
   2  -1   7       63.85       62.11      0.87 o 
   3  -1   7        0.08        0.21      0.34 o 
   4  -1   7        3.00        3.22      0.48 o 
   5  -1   7        1.25        0.00      0.55 o 
  -6   0   7        0.05       -0.05      0.29 o 
  -5   0   7        0.03       -0.09      0.11 o 
  -4   0   7        7.46        6.89      0.38 o 
  -3   0   7       33.75       33.34      0.79 o 
  -2   0   7      138.75      134.26      2.27 o 
  -1   0   7        0.00        0.00      0.06 o 
   0   0   7       44.18       48.39      0.56 o 
   1   0   7       67.52       69.61      0.68 o 
   2   0   7        0.04        0.06      0.05 o 
   3   0   7        7.76        8.30      0.48 o 
   4   0   7        3.31        2.68      0.82 o 
   5   0   7        2.28        2.20      0.62 o 
  -6   1   7        0.09        0.10      0.24 o 
  -5   1   7        7.54        8.38      0.58 o 
  -4   1   7        0.63        0.89      0.24 o 
  -3   1   7        3.02        2.75      0.44 o 
  -2   1   7       98.33       98.26      1.19 o 
  -1   1   7        9.89        8.53      0.24 o 
   0   1   7        2.10        1.55      0.14 o 
   1   1   7       43.58       45.02      0.50 o 
   2   1   7       27.89       27.36      0.68 o 
   3   1   7       13.97       11.73      0.62 o 
   4   1   7        2.88        3.02      0.55 o 
  -6   2   7        0.92        0.82      0.29 o 
  -5   2   7        0.40        0.45      0.24 o 
  -4   2   7        0.04        0.17      0.19 o 
  -3   2   7       10.82       11.68      0.48 o 
  -2   2   7       20.31       20.38      0.44 o 
  -1   2   7        0.42        0.16      0.11 o 
   0   2   7        0.23        0.03      0.10 o 
   1   2   7        1.79        1.58      0.12 o 
   2   2   7        5.96        5.81      0.24 o 
   3   2   7        0.19        0.34      0.34 o 
   4   2   7        0.92        1.44      0.48 o 
  -6   3   7        2.04        2.21      0.41 o 
  -5   3   7        0.10        0.24      0.24 o 
  -4   3   7        1.47        1.57      0.26 o 
  -3   3   7        0.51        0.62      0.34 o 
  -2   3   7        0.02       -0.07      0.27 o 
  -1   3   7       15.32       17.48      0.45 o 
   0   3   7        6.19        8.32      1.61 o 
   1   3   7        5.48        6.19      0.48 o 
   2   3   7        0.46        0.09      0.12 o 
   3   3   7        1.31        0.75      0.62 o 
   4   3   7        0.57        0.34      0.48 o 
  -6   4   7        0.13        0.10      0.29 o 
  -5   4   7        0.26        0.07      0.41 o 
  -4   4   7        1.53        2.26      0.69 o 
  -3   4   7        0.26        0.14      0.27 o 
  -2   4   7        0.59        0.55      0.07 o 
  -1   4   7       35.18       36.20      2.20 o 
   0   4   7        3.83        4.32      0.19 o 
   1   4   7        0.77        1.21      0.16 o 
   2   4   7        3.40        3.55      0.27 o 
   3   4   7        0.01        0.34      0.34 o 
  -5   5   7        0.09        0.21      0.29 o 
  -4   5   7        0.59        1.10      0.69 o 
  -3   5   7        0.35        0.27      0.34 o 
  -2   5   7        0.37        0.36      0.07 o 
  -1   5   7       26.78       27.73      2.02 o 
   0   5   7        0.03        0.10      0.16 o 
   1   5   7        0.01        0.00      0.11 o 
   2   5   7        3.58        3.12      0.24 o 
   3   5   7        0.00        0.34      0.41 o 
  -5   6   7        0.14        0.00      0.34 o 
  -4   6   7        0.24        0.21      0.69 o 
  -3   6   7        0.04        0.07      0.34 o 
  -2   6   7        4.77        5.25      0.69 o 
  -1   6   7        1.28        1.18      0.13 o 
   0   6   7        0.02        0.06      0.16 o 
   1   6   7        0.32        0.12      0.16 o 
   2   6   7        0.58        0.62      0.34 o 
  -4   7   7        0.15        0.07      0.41 o 
  -3   7   7        1.13        1.30      0.48 o 
  -2   7   7        0.00        0.27      0.34 o 
  -1   7   7        1.58        1.09      0.93 o 
   0   7   7        3.71        3.75      0.26 o 
   1   7   7        2.81        2.43      0.26 o 
  -3   8   7        0.09        0.07      0.41 o 
  -2   8   7        0.36        0.34      0.41 o 
  -1   8   7        0.88        0.62      0.41 o 
   1 -13   8        3.10        2.06      0.44 o 
  -1 -12   8        1.72        1.96      0.41 o 
   0 -12   8        0.53        0.69      0.34 o 
   1 -12   8        0.03        0.26      0.31 o 
   2 -12   8        9.19        8.00      0.69 o 
   3 -12   8        0.16        0.08      0.22 o 
  -2 -11   8        2.98        4.23      0.58 o 
  -1 -11   8        0.62        0.37      0.31 o 
   0 -11   8        2.18        2.85      0.39 o 
   1 -11   8       29.47       28.21      1.06 o 
   2 -11   8        4.37        3.21      0.94 o 
   3 -11   8        2.91        3.46      0.27 o 
   4 -11   8        0.53        0.31      0.27 o 
  -3 -10   8       10.41       11.99      0.49 o 
  -2 -10   8        0.61        0.71      0.36 o 
  -1 -10   8        0.43        0.51      0.29 o 
   0 -10   8        0.58        0.41      0.29 o 
   1 -10   8       39.85       37.80      0.63 o 
   2 -10   8       17.74       20.33      0.56 o 
   3 -10   8        1.75        2.21      0.25 o 
   4 -10   8        0.25        0.07      0.16 o 
  -4  -9   8        1.27        2.10      0.36 o 
  -3  -9   8        0.93        0.75      0.29 o 
  -2  -9   8       14.04       15.02      0.51 o 
  -1  -9   8       73.90       73.16      1.09 o 
   0  -9   8        1.22        1.21      0.29 o 
   1  -9   8        1.63        1.10      0.24 o 
   2  -9   8        0.26        0.28      0.19 o 
   3  -9   8       14.57       14.17      0.35 o 
   4  -9   8        4.68        5.35      0.25 o 
   5  -9   8        0.10        0.00      0.34 o 
  -4  -8   8        8.24        8.85      0.44 o 
  -3  -8   8        9.87       10.01      0.75 o 
  -2  -8   8       42.03       38.64      0.70 o 
  -1  -8   8       35.29       33.92      0.82 o 
   0  -8   8        0.22        0.07      0.19 o 
   1  -8   8       33.45       29.53      0.51 o 
   2  -8   8       79.30       78.58      0.88 o 
   3  -8   8       42.92       44.29      1.04 o 
   4  -8   8        3.01        3.20      0.16 o 
   5  -8   8        0.55        0.62      0.41 o 
  -5  -7   8       31.79       41.30      1.96 o 
  -4  -7   8        0.90        0.36      0.26 o 
  -3  -7   8      115.41      121.14      6.46 o 
  -2  -7   8       10.38       11.67      0.41 o 
  -1  -7   8       16.38       15.36      0.43 o 
   0  -7   8        6.60        6.20      0.39 o 
   1  -7   8       12.20       11.04      0.37 o 
   2  -7   8      193.06      190.15      1.80 o 
   3  -7   8       47.22       47.74      1.09 o 
   4  -7   8        0.05        0.00      0.16 o 
   5  -7   8        0.02       -0.07      0.34 o 
  -5  -6   8        1.04       -0.08      0.29 o 
  -4  -6   8       13.72       14.68      0.53 o 
  -3  -6   8        8.76        7.71      0.36 o 
  -2  -6   8       36.76       35.86      0.63 o 
  -1  -6   8        1.35        1.90      0.33 o 
   0  -6   8        0.12       -0.01      0.15 o 
   1  -6   8        0.10        0.16      0.17 o 
   2  -6   8      163.20      159.92      1.64 o 
   3  -6   8       85.92       85.12      1.29 o 
   4  -6   8        0.00        0.05      0.05 o 
   5  -6   8        0.02        0.02      0.33 o 
  -5  -5   8       17.74       22.14      0.69 o 
  -4  -5   8        6.94        7.79      0.39 o 
  -3  -5   8        3.77        4.02      0.31 o 
  -2  -5   8        2.01        1.52      0.26 o 
  -1  -5   8        2.34        2.00      0.21 o 
   0  -5   8        0.13       -0.02      0.10 o 
   1  -5   8       76.78       71.73      0.79 o 
   2  -5   8      483.30      511.44      4.59 o 
   3  -5   8        0.11        0.21      0.06 o 
   4  -5   8        0.23        0.34      0.26 o 
   5  -5   8        0.78        1.07      0.34 o 
  -5  -4   8        3.13        3.02      0.48 o 
  -4  -4   8       87.13       90.07      1.65 o 
  -3  -4   8        5.53        4.15      0.62 o 
  -2  -4   8       17.73       18.11      0.41 o 
  -1  -4   8        3.16        3.37      0.28 o 
   0  -4   8        3.25        2.61      0.18 o 
   1  -4   8        5.31        5.72      0.19 o 
   2  -4   8       26.79       26.29      0.28 o 
   3  -4   8        8.03        8.55      0.12 o 
   4  -4   8        6.83        6.88      0.41 o 
   5  -4   8        0.21        0.41      0.48 o 
  -6  -3   8        0.23        0.55      0.41 o 
  -5  -3   8        8.99        9.95      0.62 o 
  -4  -3   8        4.77        5.83      1.03 o 
  -3  -3   8       99.64       96.24      1.29 o 
  -2  -3   8        4.82        3.35      0.24 o 
  -1  -3   8        4.30        5.27      0.20 o 
   0  -3   8       80.04       69.92      0.66 o 
   1  -3   8       18.36       16.25      0.23 o 
   2  -3   8        3.73        3.94      0.17 o 
   3  -3   8       48.23       41.75      0.75 o 
   4  -3   8       25.65       22.85      0.89 o 
   5  -3   8        1.27        1.37      0.55 o 
  -6  -2   8        0.10       -0.07      0.34 o 
  -5  -2   8        0.02        0.14      0.34 o 
  -4  -2   8      370.37      376.95      6.82 o 
  -3  -2   8       46.12       44.35      1.03 o 
  -2  -2   8       25.11       23.27      0.37 o 
  -1  -2   8       55.58       52.48      0.63 o 
   0  -2   8       56.24       49.79      0.61 o 
   1  -2   8      150.03      145.79      1.32 o 
   2  -2   8        9.04        6.74      0.15 o 
   3  -2   8       86.12       74.82      1.11 o 
   4  -2   8        8.71        7.55      0.96 o 
   5  -2   8        0.96        0.34      0.82 o 
  -6  -1   8        0.15        0.14      0.30 o 
  -5  -1   8       11.84       10.70      0.27 o 
  -4  -1   8       55.16       57.46      1.51 o 
  -3  -1   8        4.45        3.85      0.13 o 
  -2  -1   8        7.16        6.96      0.24 o 
  -1  -1   8        0.47        0.16      0.21 o 
   0  -1   8        0.04        0.08      0.12 o 
   1  -1   8        4.17        5.45      0.24 o 
   2  -1   8        4.91        4.66      0.12 o 
   3  -1   8        0.17        0.21      0.34 o 
   4  -1   8        0.21       -0.14      0.41 o 
   5  -1   8        0.06        0.07      0.41 o 
  -6   0   8        0.47        0.45      0.29 o 
  -5   0   8        0.65        0.86      0.41 o 
  -4   0   8       19.54       19.11      0.89 o 
  -3   0   8        0.00       -0.05      0.25 o 
  -2   0   8       62.15       63.60      0.93 o 
  -1   0   8       10.71        9.78      0.20 o 
   0   0   8       42.39       42.96      0.39 o 
   1   0   8       34.80       39.33      0.56 o 
   2   0   8       17.29       13.96      0.36 o 
   3   0   8        1.14        0.69      0.41 o 
   4   0   8        1.71        1.10      0.48 o 
  -6   1   8        2.84        2.93      0.39 o 
  -5   1   8        3.22        3.17      0.39 o 
  -4   1   8        0.67        0.73      0.34 o 
  -3   1   8       47.77       47.51      1.41 o 
  -2   1   8       11.66       10.60      0.34 o 
  -1   1   8        0.81        0.39      0.10 o 
   0   1   8        9.56       10.08      0.24 o 
   1   1   8       17.87       17.47      0.25 o 
   2   1   8        0.56        0.51      0.07 o 
   3   1   8        1.81        1.37      0.41 o 
   4   1   8        0.41        0.48      0.75 o 
  -6   2   8        0.01       -0.20      0.35 o 
  -5   2   8        1.60        2.02      0.42 o 
  -4   2   8        7.01        7.24      0.39 o 
  -3   2   8       26.74       27.80      0.58 o 
  -2   2   8        0.01        0.03      0.15 o 
  -1   2   8       16.04       17.85      0.29 o 
   0   2   8       26.02       26.54      0.35 o 
   1   2   8        0.14        0.07      0.09 o 
   2   2   8        5.28        5.07      0.13 o 
   3   2   8        2.37        1.78      0.41 o 
   4   2   8        2.70        4.19      0.62 o 
  -5   3   8        0.05       -0.10      0.34 o 
  -4   3   8        0.62        0.82      0.29 o 
  -3   3   8       15.23       14.92      0.56 o 
  -2   3   8        4.39        3.98      0.41 o 
  -1   3   8        0.17        0.27      0.15 o 
   0   3   8        8.61        9.06      0.24 o 
   1   3   8        7.22        7.48      0.38 o 
   2   3   8        4.63        4.36      0.15 o 
   3   3   8        1.96        1.72      0.41 o 
  -5   4   8        0.00        0.14      0.41 o 
  -4   4   8        2.35        2.88      0.48 o 
  -3   4   8        5.93        5.21      0.48 o 
  -2   4   8        0.13        0.14      0.27 o 
  -1   4   8        0.06        0.04      0.13 o 
   0   4   8        0.85        0.82      0.18 o 
   1   4   8        2.46        2.56      0.18 o 
   2   4   8        0.02        0.03      0.07 o 
   3   4   8        0.04       -0.21      0.41 o 
  -5   5   8        0.20        0.10      0.29 o 
  -4   5   8        0.55        0.48      0.69 o 
  -3   5   8        0.03       -0.07      0.34 o 
  -2   5   8        3.73        4.39      0.48 o 
  -1   5   8        0.34        0.09      0.16 o 
   0   5   8        1.33        1.39      0.16 o 
   1   5   8        0.36        0.11      0.18 o 
   2   5   8        0.58        0.34      0.55 o 
  -4   6   8        0.03        0.14      0.41 o 
  -3   6   8        0.01       -0.07      0.34 o 
  -2   6   8        4.87        5.28      0.48 o 
  -1   6   8        2.06        1.96      0.27 o 
   0   6   8        0.49        0.34      0.31 o 
   1   6   8        0.93        0.45      0.48 o 
  -3   7   8        0.01        0.21      0.41 o 
  -2   7   8        3.76        3.98      0.55 o 
  -1   7   8        0.17        0.21      0.34 o 
   0   7   8        0.02        0.10      0.16 o 
  -1 -12   9       14.15       16.71      0.75 o 
   0 -12   9        0.24        0.78      0.36 o 
   1 -12   9        0.17        0.43      0.26 o 
   2 -12   9        1.07        1.02      0.37 o 
  -2 -11   9        1.66        1.82      0.39 o 
  -1 -11   9        0.38        0.69      0.56 o 
   0 -11   9        6.40        4.26      0.47 o 
   1 -11   9        1.67        1.74      0.33 o 
   2 -11   9        0.03        0.08      0.21 o 
   3 -11   9        0.93        0.67      0.34 o 
  -3 -10   9        3.41        4.30      0.44 o 
  -2 -10   9        5.34        6.36      0.55 o 
  -1 -10   9        0.51        0.86      0.65 o 
   0 -10   9        0.11        0.16      0.30 o 
   1 -10   9       32.14       29.50      0.60 o 
   2 -10   9        0.89        0.69      0.32 o 
   3 -10   9        3.18        3.49      0.26 o 
   4 -10   9        3.06        3.57      0.23 o 
  -4  -9   9        4.24        5.77      1.48 o 
  -3  -9   9        2.19        2.97      0.60 o 
  -2  -9   9        0.13        0.24      0.26 o 
  -1  -9   9        4.96        5.13      0.42 o 
   0  -9   9       65.56       53.10      0.95 o 
   1  -9   9       24.35       21.62      0.50 o 
   2  -9   9       12.77       14.57      0.35 o 
   3  -9   9        4.89        5.00      0.24 o 
   4  -9   9        1.59        1.68      0.27 o 
  -4  -8   9       11.42       13.62      0.72 o 
  -3  -8   9        1.54        1.90      0.37 o 
  -2  -8   9        0.55        0.45      0.26 o 
  -1  -8   9        0.62        0.90      0.26 o 
   0  -8   9      120.86      103.70      1.18 o 
   1  -8   9       42.32       43.33      0.58 o 
   2  -8   9        5.29        4.96      0.22 o 
   3  -8   9        0.58        0.39      0.21 o 
   4  -8   9        0.09        0.11      0.10 o 
  -4  -7   9        0.60        0.42      0.26 o 
  -3  -7   9       11.86       13.38      0.65 o 
  -2  -7   9       83.94       84.38      1.30 o 
  -1  -7   9        0.91        1.08      0.26 o 
   0  -7   9        0.24       -0.03      0.14 o 
   1  -7   9        1.44        1.50      0.19 o 
   2  -7   9       38.53       36.39      0.52 o 
   3  -7   9       14.58       15.65      0.27 o 
   4  -7   9        1.29        1.47      0.14 o 
   5  -7   9        0.09        0.27      0.41 o 
  -5  -6   9        6.78        7.84      0.44 o 
  -4  -6   9        2.40        2.54      0.34 o 
  -3  -6   9       54.87       53.54      1.85 o 
  -2  -6   9       37.29       36.64      0.74 o 
  -1  -6   9        1.41        2.55      0.27 o 
   0  -6   9       49.79       44.89      0.54 o 
   1  -6   9      116.84      112.26      1.13 o 
   2  -6   9      140.86      143.37      1.38 o 
   3  -6   9        8.01        7.83      0.27 o 
   4  -6   9        1.43        1.15      0.96 o 
   5  -6   9        1.82        2.00      0.36 o 
  -5  -5   9        2.59        3.02      0.48 o 
  -4  -5   9       56.07       60.08      1.37 o 
  -3  -5   9        2.95        3.20      0.41 o 
  -2  -5   9       13.42       13.85      0.48 o 
  -1  -5   9       11.91       10.35      0.29 o 
   0  -5   9        7.49        6.34      0.22 o 
   1  -5   9      336.59      330.66      3.04 o 
   2  -5   9       70.04       68.74      1.07 o 
   3  -5   9        0.04        0.15      0.06 o 
   4  -5   9        0.02        0.14      0.31 o 
   5  -5   9        0.00        0.21      0.48 o 
  -5  -4   9        4.24        4.53      0.55 o 
  -4  -4   9        7.77        7.27      0.48 o 
  -3  -4   9       18.45       19.49      0.59 o 
  -2  -4   9        0.08        0.25      0.25 o 
  -1  -4   9        0.75        0.56      0.15 o 
   0  -4   9        0.01        0.03      0.10 o 
   1  -4   9      136.64      130.31      1.40 o 
   2  -4   9      183.26      183.94      1.45 o 
   3  -4   9        0.00        0.03      0.07 o 
   4  -4   9        0.16        0.25      0.31 o 
   5  -4   9        0.10        0.48      0.48 o 
  -5  -3   9        4.08        4.46      0.55 o 
  -4  -3   9        5.25        6.24      0.62 o 
  -3  -3   9        6.86        6.72      0.55 o 
  -2  -3   9        0.49        0.74      0.15 o 
  -1  -3   9        2.77        2.22      0.18 o 
   0  -3   9       31.99       29.84      0.55 o 
   1  -3   9      501.76      519.05      7.34 o 
   2  -3   9        2.12        2.43      0.12 o 
   3  -3   9        0.00        0.02      0.28 o 
   4  -3   9        1.93        2.40      0.55 o 
   5  -3   9        1.27        0.82      0.55 o 
  -6  -2   9        1.43        1.51      0.82 o 
  -5  -2   9       27.76       29.65      1.03 o 
  -4  -2   9        0.01        0.00      0.34 o 
  -3  -2   9        5.43        5.27      0.24 o 
  -2  -2   9        1.96        1.90      0.18 o 
  -1  -2   9        4.20        5.02      0.21 o 
   0  -2   9        8.33        8.67      0.48 o 
   1  -2   9       30.40       32.69      0.43 o 
   2  -2   9       10.84       12.04      0.17 o 
   3  -2   9        6.54        5.63      0.55 o 
   4  -2   9        0.00        0.21      0.41 o 
  -6  -1   9        1.81        1.96      0.39 o 
  -5  -1   9        2.07        1.13      1.10 o 
  -4  -1   9       31.40       30.64      1.65 o 
  -3  -1   9        0.04       -0.02      0.07 o 
  -2  -1   9        0.91        1.16      0.13 o 
  -1  -1   9       25.24       26.40      0.42 o 
   0  -1   9       14.07       14.49      0.25 o 
   1  -1   9        2.44        2.44      0.13 o 
   2  -1   9       30.67       25.21      0.59 o 
   3  -1   9       33.21       26.63      0.89 o 
   4  -1   9        0.87        1.23      0.48 o 
  -6   0   9        0.02        0.11      0.36 o 
  -5   0   9       72.23       81.54      4.81 o 
  -4   0   9       24.28       26.31      0.82 o 
  -3   0   9        1.95        1.86      0.07 o 
  -2   0   9        6.86        6.46      0.30 o 
  -1   0   9       20.62       20.10      0.32 o 
   0   0   9       69.30       70.96      0.77 o 
   1   0   9        2.21        1.89      0.11 o 
   2   0   9       59.84       49.53      1.92 o 
   3   0   9        9.31        8.44      0.62 o 
   4   0   9        0.79        0.62      0.75 o 
  -5   1   9       13.61       15.32      0.99 o 
  -4   1   9        0.95        1.20      0.29 o 
  -3   1   9        0.01        0.14      0.19 o 
  -2   1   9        0.10        0.07      0.23 o 
  -1   1   9        0.21        0.19      0.10 o 
   0   1   9        0.65        0.58      0.13 o 
   1   1   9        4.39        4.27      0.15 o 
   2   1   9        0.05        0.12      0.09 o 
   3   1   9        0.20       -0.07      0.34 o 
   4   1   9        0.02        0.00      0.41 o 
  -5   2   9        3.17        2.29      1.92 o 
  -4   2   9        0.30        0.17      0.24 o 
  -3   2   9        8.62        9.55      0.46 o 
  -2   2   9        0.00        0.10      0.19 o 
  -1   2   9       17.30       17.38      0.39 o 
   0   2   9       12.05       13.35      0.30 o 
   1   2   9        4.71        5.41      0.15 o 
   2   2   9        1.55        0.93      0.15 o 
   3   2   9        1.16        0.62      0.69 o 
  -5   3   9        0.86        0.38      0.41 o 
  -4   3   9        6.07        6.52      0.51 o 
  -3   3   9        4.72        4.42      0.41 o 
  -2   3   9        0.03       -0.17      0.19 o 
  -1   3   9        0.60        0.93      0.11 o 
   0   3   9        1.80        1.85      0.18 o 
   1   3   9        1.00        1.11      0.14 o 
   2   3   9        0.71        0.55      0.34 o 
   3   3   9        0.06        0.00      0.34 o 
  -5   4   9        1.17        1.03      0.55 o 
  -4   4   9        3.69        4.77      0.63 o 
  -3   4   9        0.00        0.00      0.19 o 
  -2   4   9        2.45        2.40      0.62 o 
  -1   4   9        4.70        4.45      0.55 o 
   0   4   9        0.08        0.02      0.12 o 
   1   4   9        1.21        1.64      0.13 o 
   2   4   9        0.56        0.41      0.34 o 
  -4   5   9        1.68        1.27      0.34 o 
  -3   5   9        1.29        0.82      0.41 o 
  -2   5   9        0.24        0.07      0.27 o 
  -1   5   9        1.18        1.22      0.13 o 
   0   5   9        0.67        0.27      0.27 o 
   1   5   9        0.75        0.31      0.34 o 
  -3   6   9        0.08        0.21      0.41 o 
  -2   6   9        0.00        0.00      0.27 o 
  -1   6   9        0.11       -0.07      0.27 o 
   0   6   9        0.39        0.15      0.17 o 
   0 -12  10        1.81        1.89      0.39 o 
   1 -12  10        0.04        0.00      0.26 o 
   2 -12  10        1.54        0.51      0.51 o 
  -2 -11  10        0.03        0.34      0.48 o 
  -1 -11  10        5.44        4.87      0.62 o 
   0 -11  10        1.45        0.27      0.69 o 
   1 -11  10        7.57        7.53      0.43 o 
   2 -11  10        0.65        0.22      0.26 o 
   3 -11  10        0.51        0.48      0.24 o 
  -3 -10  10        8.92       10.29      0.82 o 
  -2 -10  10       21.73       28.93      0.85 o 
  -1 -10  10        0.52        0.41      0.41 o 
   0 -10  10        1.00        1.56      0.26 o 
   1 -10  10        3.17        3.48      0.27 o 
   2 -10  10        0.07        0.12      0.18 o 
   3 -10  10        1.67        1.46      0.59 o 
  -3  -9  10        2.30        2.94      0.39 o 
  -2  -9  10        0.24        0.18      0.31 o 
  -1  -9  10        8.46        6.82      0.41 o 
   0  -9  10        3.60        3.23      0.26 o 
   1  -9  10        0.84        0.89      0.32 o 
   2  -9  10        4.17        4.67      0.33 o 
   3  -9  10        0.44        0.21      0.16 o 
   4  -9  10        1.87        1.61      0.14 o 
  -4  -8  10        2.87        4.07      0.51 o 
  -3  -8  10        6.80        7.48      0.44 o 
  -2  -8  10        0.54        0.37      0.41 o 
  -1  -8  10        0.15       -0.10      0.21 o 
   0  -8  10       61.76       54.10      0.70 o 
   1  -8  10        1.67        1.61      0.21 o 
   2  -8  10        9.34       10.12      0.26 o 
   3  -8  10        7.67        8.73      0.25 o 
   4  -8  10        0.05       -0.07      0.41 o 
  -4  -7  10        0.89        1.13      0.39 o 
  -3  -7  10        0.22        0.31      0.33 o 
  -2  -7  10        5.64        5.11      0.44 o 
  -1  -7  10       71.26       53.67      1.51 o 
   0  -7  10       64.75       55.88      0.69 o 
   1  -7  10       24.92       24.73      0.40 o 
   2  -7  10       15.68       17.60      0.28 o 
   3  -7  10        3.69        3.52      0.16 o 
   4  -7  10        1.43        1.92      0.55 o 
  -5  -6  10        5.16        6.64      0.62 o 
  -4  -6  10        1.67        2.03      0.31 o 
  -3  -6  10        0.36        0.55      0.26 o 
  -2  -6  10        3.84        3.72      0.38 o 
  -1  -6  10      152.92      126.72      1.32 o 
   0  -6  10       41.99       42.09      0.53 o 
   1  -6  10        7.79        7.06      0.25 o 
   2  -6  10        0.43        0.44      0.12 o 
   3  -6  10        0.00        0.16      0.06 o 
   4  -6  10        7.72       10.84      1.10 o 
  -5  -5  10        0.38        0.07      0.41 o 
  -4  -5  10        4.37        4.99      0.39 o 
  -3  -5  10       40.33       43.04      0.90 o 
  -2  -5  10        0.09        0.12      0.15 o 
  -1  -5  10        1.11        1.84      0.22 o 
   0  -5  10        3.90        3.86      0.28 o 
   1  -5  10       53.91       50.48      0.60 o 
   2  -5  10       15.09       15.86      0.30 o 
   3  -5  10        3.35        3.47      0.13 o 
   4  -5  10        0.04        0.25      0.31 o 
  -5  -4  10        0.01        0.14      0.41 o 
  -4  -4  10       30.89       32.53      1.51 o 
  -3  -4  10       17.02       19.26      0.51 o 
  -2  -4  10        1.42        1.70      0.19 o 
  -1  -4  10       37.03       34.07      0.43 o 
   0  -4  10       84.67       80.42      0.82 o 
   1  -4  10      217.96      224.23      2.08 o 
   2  -4  10        7.69        6.99      0.18 o 
   3  -4  10        1.21        1.10      0.29 o 
   4  -4  10        6.62        7.66      0.46 o 
  -5  -3  10       11.92       13.45      0.82 o 
  -4  -3  10        0.22        0.07      0.41 o 
  -3  -3  10        4.75        5.49      0.28 o 
  -2  -3  10       11.97       11.50      0.36 o 
  -1  -3  10        3.43        3.84      0.62 o 
   0  -3  10      243.53      231.10      5.23 o 
   1  -3  10       46.35       43.34      0.89 o 
   2  -3  10        0.18        0.14      0.06 o 
   3  -3  10        0.00       -0.05      0.25 o 
   4  -3  10        0.00        0.21      0.41 o 
  -5  -2  10        3.12        3.57      0.62 o 
  -4  -2  10        3.81        3.94      0.34 o 
  -3  -2  10        0.47        0.47      0.13 o 
  -2  -2  10        0.76        0.90      0.21 o 
  -1  -2  10        0.03        0.07      0.16 o 
   0  -2  10       47.20       45.48      0.68 o 
   1  -2  10      180.23      181.95      1.52 o 
   2  -2  10        0.11        0.29      0.13 o 
   3  -2  10        0.98        1.51      0.41 o 
   4  -2  10        0.04        0.34      0.48 o 
  -5  -1  10        3.29        4.35      0.46 o 
  -4  -1  10        5.31        5.21      0.62 o 
  -3  -1  10        0.11        0.05      0.12 o 
  -2  -1  10        2.47        2.24      0.21 o 
  -1  -1  10        9.10       11.02      0.28 o 
   0  -1  10      249.07      268.31      3.76 o 
   1  -1  10        3.82        3.76      0.15 o 
   2  -1  10        0.12        0.05      0.06 o 
   3  -1  10        1.26        1.65      0.48 o 
   4  -1  10        1.95        1.23      0.55 o 
  -5   0  10        0.48        0.34      0.39 o 
  -4   0  10        0.56        0.79      0.31 o 
  -3   0  10        0.69        0.65      0.24 o 
  -2   0  10        1.15        1.20      0.39 o 
  -1   0  10        4.37        4.09      0.30 o 
   0   0  10       16.84       19.77      0.33 o 
   1   0  10        5.94        6.11      0.20 o 
   2   0  10        2.16        1.52      0.39 o 
   3   0  10        0.33        0.07      0.34 o 
  -5   1  10        6.33        7.56      0.53 o 
  -4   1  10        0.81        0.71      0.35 o 
  -3   1  10        0.00       -0.06      0.24 o 
  -2   1  10        5.86        6.62      0.35 o 
  -1   1  10        6.34        6.83      0.35 o 
   0   1  10        1.77        1.79      0.16 o 
   1   1  10       10.56       10.10      0.23 o 
   2   1  10       20.38       17.43      0.69 o 
   3   1  10        0.07       -0.07      0.34 o 
  -5   2  10        6.92        6.56      0.55 o 
  -4   2  10        0.01       -0.07      0.24 o 
  -3   2  10        0.08        0.10      0.21 o 
  -2   2  10        5.69        6.14      0.35 o 
  -1   2  10       13.50       15.14      0.35 o 
   0   2  10        0.54        0.53      0.12 o 
   1   2  10       22.09       21.42      0.42 o 
   2   2  10        5.02        4.60      0.75 o 
  -4   3  10        0.11        0.21      0.29 o 
  -3   3  10        0.05        0.17      0.24 o 
  -2   3  10        0.00        0.12      0.24 o 
  -1   3  10        0.01        0.08      0.11 o 
   0   3  10        2.15        2.50      0.19 o 
   1   3  10        0.00        0.05      0.09 o 
   2   3  10        0.20       -0.21      0.34 o 
  -4   4  10        0.90        0.79      0.34 o 
  -3   4  10        0.26        0.18      0.30 o 
  -2   4  10        4.32        4.50      0.34 o 
  -1   4  10        1.96        2.15      0.16 o 
   0   4  10        0.51        0.68      0.14 o 
   1   4  10        1.07        0.72      0.28 o 
  -3   5  10        0.14        0.17      0.29 o 
  -2   5  10        0.00        0.07      0.24 o 
  -1   5  10        0.06        0.03      0.19 o 
   0   5  10        0.61        0.20      0.18 o 
  -1 -11  11        0.10        0.14      0.29 o 
   0 -11  11        1.26        0.82      0.29 o 
   1 -11  11        4.33        4.55      0.31 o 
   2 -11  11       15.08       18.45      0.51 o 
  -2 -10  11        2.38        2.62      1.78 o 
  -1 -10  11        3.30        2.42      1.65 o 
   0 -10  11        0.54        0.42      0.29 o 
   1 -10  11        7.48        7.62      0.32 o 
   2 -10  11        0.06        0.20      0.18 o 
   3 -10  11        0.02       -0.01      0.14 o 
  -3  -9  11        0.04        0.41      0.41 o 
  -2  -9  11        8.14        8.34      0.44 o 
  -1  -9  11        3.03        2.26      0.78 o 
   0  -9  11       16.36       15.34      0.44 o 
   1  -9  11        2.46        2.30      0.23 o 
   2  -9  11        2.18        2.73      0.20 o 
   3  -9  11        2.92        3.31      0.39 o 
  -3  -8  11       19.41       25.71      1.24 o 
  -2  -8  11        1.04        0.95      0.72 o 
  -1  -8  11        1.12        1.82      0.24 o 
   0  -8  11        5.73        6.30      0.29 o 
   1  -8  11        0.03        0.04      0.15 o 
   2  -8  11        1.52        1.51      0.21 o 
   3  -8  11        0.04        0.01      0.13 o 
  -4  -7  11        1.71        1.82      0.36 o 
  -3  -7  11        0.26        0.27      0.29 o 
  -2  -7  11        6.84        5.33      0.36 o 
  -1  -7  11        4.29        3.06      0.27 o 
   0  -7  11        2.18        2.46      0.22 o 
   1  -7  11        7.87        7.66      0.24 o 
   2  -7  11        0.96        0.65      0.14 o 
   3  -7  11        6.13        6.43      0.21 o 
   4  -7  11        1.59        1.78      0.55 o 
  -4  -6  11        3.60        4.86      0.51 o 
  -3  -6  11        0.56        0.25      0.34 o 
  -2  -6  11        0.11        0.07      0.15 o 
  -1  -6  11       61.58       53.91      0.72 o 
   0  -6  11        0.74        0.46      0.20 o 
   1  -6  11       12.70       14.41      0.32 o 
   2  -6  11       10.06       11.29      0.23 o 
   3  -6  11        0.01        0.14      0.34 o 
   4  -6  11        0.57        0.89      0.48 o 
  -4  -5  11        0.78        1.03      0.82 o 
  -3  -5  11        3.77        4.02      0.36 o 
  -2  -5  11       33.40       26.50      1.15 o 
  -1  -5  11       77.89       70.05      0.78 o 
   0  -5  11       16.26       15.68      0.33 o 
   1  -5  11       21.05       24.22      0.47 o 
   2  -5  11        5.49        4.95      0.14 o 
   3  -5  11        3.08        3.50      0.48 o 
   4  -5  11        0.55        0.58      0.36 o 
  -5  -4  11        0.91        0.69      0.48 o 
  -4  -4  11        0.10        0.27      0.41 o 
  -3  -4  11        3.11        3.01      0.34 o 
  -2  -4  11       79.17       71.06      1.34 o 
  -1  -4  11       16.68       17.66      0.35 o 
   0  -4  11        5.08        5.01      0.20 o 
   1  -4  11        0.04        0.06      0.16 o 
   2  -4  11        0.01        0.00      0.11 o 
   3  -4  11       12.16       14.26      0.51 o 
   4  -4  11        0.73        0.69      0.55 o 
  -5  -3  11        0.64        0.89      0.55 o 
  -4  -3  11        8.07        7.51      0.79 o 
  -3  -3  11        1.28        1.47      0.23 o 
  -2  -3  11        2.54        2.84      0.18 o 
  -1  -3  11        2.91        3.13      0.21 o 
   0  -3  11       38.82       36.55      0.58 o 
   1  -3  11        3.97        4.19      0.23 o 
   2  -3  11        2.88        3.04      0.11 o 
   3  -3  11        0.02       -0.02      0.26 o 
  -5  -2  11        7.61        9.13      0.75 o 
  -4  -2  11        4.11        4.80      0.62 o 
  -3  -2  11        0.15        0.05      0.13 o 
  -2  -2  11       13.07       12.35      0.33 o 
  -1  -2  11       31.48       30.11      0.54 o 
   0  -2  11      157.82      165.44      3.95 o 
   1  -2  11        1.17        1.10      0.10 o 
   2  -2  11        0.36        0.29      0.12 o 
   3  -2  11        8.71       10.29      0.69 o 
  -5  -1  11        0.00       -0.34      0.34 o 
  -4  -1  11        0.53        0.38      0.29 o 
  -3  -1  11        5.29        5.03      0.21 o 
  -2  -1  11        1.33        1.29      0.36 o 
  -1  -1  11       81.10       85.97      1.13 o 
   0  -1  11       13.44       12.97      0.36 o 
   1  -1  11        1.12        0.74      0.09 o 
   2  -1  11        0.12        0.07      0.27 o 
   3  -1  11        0.07        0.27      0.69 o 
  -5   0  11        0.25        0.42      0.36 o 
  -4   0  11        0.90        1.03      0.34 o 
  -3   0  11        0.07        0.10      0.24 o 
  -2   0  11        0.03        0.00      0.19 o 
  -1   0  11        8.77        6.19      2.13 o 
   0   0  11       86.44       87.66      0.95 o 
   1   0  11        0.79        0.50      0.11 o 
   2   0  11        1.91        2.40      0.41 o 
   3   0  11        0.04        0.14      0.41 o 
  -4   1  11        0.45        0.04      0.30 o 
  -3   1  11        0.49        0.39      0.26 o 
  -2   1  11        2.08        2.61      0.29 o 
  -1   1  11       66.12       73.03      1.12 o 
   0   1  11        3.31        3.04      0.21 o 
   1   1  11        0.17        0.22      0.10 o 
   2   1  11        0.09        0.07      0.34 o 
  -4   2  11        0.15        0.27      0.29 o 
  -3   2  11        0.06        0.14      0.24 o 
  -2   2  11        0.69        0.41      0.24 o 
  -1   2  11        4.56        5.53      0.39 o 
   0   2  11        1.28        1.61      0.16 o 
   1   2  11        0.20        0.05      0.09 o 
  -4   3  11        0.07        0.24      0.31 o 
  -3   3  11        1.15        1.18      0.31 o 
  -2   3  11        1.76        0.44      0.62 o 
  -1   3  11        0.71        0.50      0.25 o 
   0   3  11        2.51        2.46      0.18 o 
   1   3  11        6.55        5.42      0.41 o 
  -3   4  11        1.38        1.45      0.38 o 
  -2   4  11        1.15        0.67      0.65 o 
  -1   4  11        0.20        0.07      0.19 o 
   0 -11  12        0.31        0.51      0.25 o 
   1 -11  12        9.73       10.07      0.43 o 
  -2 -10  12       12.77       12.70      0.56 o 
  -1 -10  12        0.55        0.16      0.31 o 
   0 -10  12        0.21        0.06      0.18 o 
   1 -10  12        0.98        0.42      0.25 o 
   2 -10  12       10.15        9.76      0.36 o 
  -2  -9  12        0.86        0.57      0.62 o 
  -1  -9  12        1.70        0.75      0.42 o 
   0  -9  12        8.73        8.60      0.43 o 
   1  -9  12       27.54       30.56      0.51 o 
   2  -9  12        1.41        2.14      0.18 o 
   3  -9  12        0.06        0.04      0.10 o 
  -3  -8  12        4.21        6.06      0.54 o 
  -2  -8  12        2.33        2.96      0.28 o 
  -1  -8  12        2.21        2.72      0.27 o 
   0  -8  12       15.97       16.42      0.46 o 
   1  -8  12        0.00       -0.02      0.13 o 
   2  -8  12        0.22        0.13      0.15 o 
   3  -8  12        1.67        1.44      0.48 o 
  -3  -7  12        7.29        8.63      0.54 o 
  -2  -7  12        2.38        2.32      0.23 o 
  -1  -7  12       14.40       12.90      0.33 o 
   0  -7  12        3.29        3.07      0.24 o 
   1  -7  12        4.64        6.19      0.23 o 
   2  -7  12        5.28        5.38      0.20 o 
   3  -7  12        0.31        0.62      0.48 o 
  -4  -6  12        9.95       13.89      0.72 o 
  -3  -6  12        1.75        2.16      0.65 o 
  -2  -6  12        0.12        0.38      0.19 o 
  -1  -6  12        5.93        6.77      0.26 o 
   0  -6  12        0.36        0.33      0.21 o 
   1  -6  12        0.22        0.16      0.13 o 
   2  -6  12        0.30        0.25      0.09 o 
   3  -6  12        7.47       10.50      0.69 o 
  -4  -5  12        0.44        0.44      0.20 o 
  -3  -5  12        3.16        2.95      0.25 o 
  -2  -5  12        3.70        3.22      0.22 o 
  -1  -5  12        1.88        1.87      0.19 o 
   0  -5  12        7.77        8.02      0.35 o 
   1  -5  12        0.61        0.12      0.16 o 
   2  -5  12       10.17       10.87      0.27 o 
   3  -5  12        3.07        3.22      0.55 o 
  -4  -4  12        0.31        0.34      0.13 o 
  -3  -4  12        0.15        0.01      0.18 o 
  -2  -4  12       31.83       29.68      0.56 o 
  -1  -4  12        0.00        0.06      0.16 o 
   0  -4  12        7.60        8.03      0.29 o 
   1  -4  12        6.24        6.86      0.26 o 
   2  -4  12        0.08        0.06      0.06 o 
   3  -4  12        2.25        2.32      0.36 o 
  -4  -3  12        1.52        1.72      0.89 o 
  -3  -3  12        7.15        6.48      0.30 o 
  -2  -3  12       43.41       42.51      0.72 o 
  -1  -3  12        2.35        2.44      0.21 o 
   0  -3  12       12.10       13.57      0.51 o 
   1  -3  12        4.83        4.71      0.31 o 
   2  -3  12        2.59        3.12      0.31 o 
   3  -3  12        0.07        0.14      0.41 o 
  -4  -2  12        1.00        0.82      0.82 o 
  -3  -2  12       18.69       16.56      0.93 o 
  -2  -2  12        2.16        2.32      0.18 o 
  -1  -2  12        1.26        1.32      0.18 o 
   0  -2  12        0.05        0.01      0.10 o 
   1  -2  12        0.02        0.24      0.09 o 
   2  -2  12        9.93       11.94      0.62 o 
   3  -2  12        0.73        0.96      0.48 o 
  -4  -1  12        0.88        0.90      0.41 o 
  -3  -1  12        0.85        1.37      0.34 o 
  -2  -1  12        0.97        1.08      0.16 o 
  -1  -1  12       15.42       15.12      0.52 o 
   0  -1  12        0.00       -0.14      0.18 o 
   1  -1  12        0.64        0.53      0.15 o 
   2  -1  12        0.04        0.07      0.34 o 
  -4   0  12        0.00       -0.14      0.29 o 
  -3   0  12        2.25        2.86      0.41 o 
  -2   0  12        7.78        7.36      0.46 o 
  -1   0  12       58.20       62.48      2.16 o 
   0   0  12        0.17        0.23      0.18 o 
   1   0  12        0.02        0.03      0.09 o 
   2   0  12        4.87        5.83      0.55 o 
  -4   1  12        1.20        1.23      0.39 o 
  -3   1  12        0.31        0.29      0.34 o 
  -2   1  12       15.72       18.28      0.63 o 
  -1   1  12        1.59        1.19      0.26 o 
   0   1  12        1.24        1.18      0.21 o 
   1   1  12        0.09        0.00      0.21 o 
  -3   2  12        0.01        0.08      0.26 o 
  -2   2  12        1.18        0.91      0.31 o 
  -1   2  12       23.48       22.79      0.56 o 
   0   2  12        0.97        0.58      0.14 o 
  -2   3  12       10.83       12.42      0.75 o 
  -1   3  12        1.70        1.58      0.62 o 
   0 -10  13        0.86        0.91      0.25 o 
   1 -10  13        4.71        5.16      0.36 o 
  -2  -9  13        2.27        2.09      0.65 o 
  -1  -9  13        0.23        0.19      0.22 o 
   0  -9  13       11.64       11.04      0.41 o 
   1  -9  13        0.00        0.02      0.20 o 
   2  -9  13        0.00        0.00      0.13 o 
  -2  -8  13        0.23        0.02      0.18 o 
  -1  -8  13        0.00        0.04      0.17 o 
   0  -8  13        3.01        2.95      0.32 o 
   1  -8  13       15.51       16.08      0.41 o 
   2  -8  13        1.61        1.58      0.16 o 
  -3  -7  13        1.82        2.50      0.70 o 
  -2  -7  13        1.54        0.00      0.23 o 
  -1  -7  13        6.69        6.46      0.51 o 
   0  -7  13       24.79       27.16      1.54 o 
   1  -7  13        1.94        2.92      0.24 o 
   2  -7  13        0.06       -0.01      0.15 o 
  -3  -6  13        0.53        0.49      0.23 o 
  -2  -6  13        3.31        3.83      0.34 o 
  -1  -6  13       15.45       15.71      0.48 o 
   0  -6  13        0.15       -0.05      0.15 o 
   1  -6  13        0.58        0.16      0.13 o 
   2  -6  13        0.97        1.11      0.18 o 
  -3  -5  13        0.49        0.58      0.28 o 
  -2  -5  13        4.51        3.75      0.24 o 
  -1  -5  13        1.81        1.80      0.31 o 
   0  -5  13        4.47        5.59      0.29 o 
   1  -5  13        3.88        3.95      0.23 o 
   2  -5  13        0.24        0.55      0.41 o 
  -3  -4  13        0.08        0.02      0.14 o 
  -2  -4  13        2.87        3.38      0.24 o 
  -1  -4  13        0.35        0.37      0.21 o 
   0  -4  13        0.07       -0.03      0.15 o 
   1  -4  13        0.32        0.00      0.12 o 
   2  -4  13        4.03        5.49      0.48 o 
  -4  -3  13        0.81        0.89      0.82 o 
  -3  -3  13        2.03        1.85      0.82 o 
  -2  -3  13        0.53        0.41      0.18 o 
  -1  -3  13        4.11        4.73      0.23 o 
   0  -3  13        0.11       -0.07      0.15 o 
   1  -3  13        7.70        8.06      0.25 o 
   2  -3  13        2.18        1.56      1.23 o 
  -3  -2  13        8.54        4.66      3.71 o 
  -2  -2  13        0.31        0.30      0.12 o 
  -1  -2  13        1.68        1.65      0.16 o 
   0  -2  13        1.89        2.37      0.16 o 
   1  -2  13        0.35        0.33      0.11 o 
   2  -2  13        2.89        3.29      0.48 o 
  -3  -1  13       12.14       10.59      6.38 o 
  -2  -1  13        0.00        0.07      0.19 o 
  -1  -1  13        2.82        3.34      0.34 o 
   0  -1  13        2.55        1.80      0.72 o 
   1  -1  13        0.81        0.00      0.27 o 
  -3   0  13        0.03       -0.14      0.29 o 
  -2   0  13        0.07        0.14      0.24 o 
  -1   0  13        0.12        0.14      0.27 o 
   0   0  13        0.11        0.24      0.15 o 
  -2   1  13        3.75        3.86      0.36 o 
  -1   1  13        0.79        0.76      0.29 o 
  -1  -8  14        1.33        0.95      0.41 o 
   0  -8  14        3.65        4.07      0.32 o 
   1  -8  14       19.24       24.48      0.45 o 
  -2  -7  14        0.16        0.00      0.21 o 
  -1  -7  14        7.24        6.43      0.96 o 
   0  -7  14        0.03        0.12      0.26 o 
   1  -7  14        0.01        0.00      0.19 o 
  -2  -6  14        0.50        0.91      0.23 o 
  -1  -6  14        3.39        3.52      0.31 o 
   0  -6  14       11.48       10.84      0.46 o 
   1  -6  14        1.56        1.85      1.03 o 
  -2  -5  14        1.80        1.49      0.23 o 
  -1  -5  14       10.82       11.69      0.42 o 
   0  -5  14        2.20        1.97      1.03 o 
   1  -5  14        0.01        0.00      0.23 o 
  -2  -4  14        6.72        6.85      0.45 o 
  -1  -4  14        0.16        0.11      0.28 o 
   0  -4  14        0.40        0.22      0.27 o 
   1  -4  14        0.22        0.07      0.11 o 
  -2  -3  14        0.42        0.47      0.23 o 
  -1  -3  14        2.01       -0.07      0.24 o 
   0  -3  14        1.12        1.49      0.28 o 
   1  -3  14        0.12        0.00      0.27 o 
  -2  -2  14        0.10        0.17      0.24 o 
  -1  -2  14        0.23        0.27      0.16 o 
   0  -2  14        0.09        0.14      0.15 o 
  -1  -1  14        0.00       -0.07      0.19 o 
                                                 
